# Supplementary material for: New materials of plesiacerathere (Perissodactyla, Rhinocerotidae) from the late Early Miocene of Northern China
Source: PeerJ. 2024 Jan 31;12:e16822. doi: 10.7717/peerj.16822 (PMC10838079; doi:10.7717/peerj.16822)
Supplement: Supplemental Information 1 [file peerj-12-16822-s001.nex]

#NEXUS
[written Wed Sep 13 16:27:50 CST 2023 by Mesquite  version 3.6 (build 917) at LAPTOP-HKUFOHPQ/124.16.246.130]

BEGIN TAXA;
	TITLE Taxa;
	DIMENSIONS NTAX=39;
	TAXLABELS
		Tapirus_terrestris Hyrachyus_eximius Trigonias_osborni Ronzotherium_filholi Bugtirhinus_praecursor Elasmotherium_caucasicum Elasmotherium_sibiricum Hispanotherium_matritense Hispanotherium_tungurense Procoelodonta_mongoliense Parelasmotherium_schansiense Parelasmotherium_linxiaense Ningxiatherium_longirhinus Sinotherium_lagrelii Brachypotherium_brachypus Diceratherium_armatum Menoceras_arikarense Prosantorhinus_douvillei Protaceratherium_minutum Elasmotherium_primigenium Caementodon_caucasicum Iranotherium_morgani Tongxinotherium_latirhinum Plesiaceratherium_fahlbuschi Plesiaceratherium_gracile Plesiaceratherium_lumiarense Plesiaceratherium_platyodon Plesiaceratherium_tongxinense Prosantorhinus_yei Chilotherium_anderssoni Chilotherium_wimani Aceratherium_incisivum Acerorhinus_yuanmouensis Acerorhinus_zernowi Alicornops_simorrense Hoploaceratherium_tetradactylum Shansirhinus_ringstroemi Mesaceratherium_gaimersheimense Mesaceratherium_welcommi 
	;

END;


BEGIN CHARACTERS;
	TITLE  30_taxa;
	DIMENSIONS  NCHAR=282;
	FORMAT DATATYPE = STANDARD RESPECTCASE GAP = - MISSING = ? SYMBOLS = "  0 1 2 3";
	CHARSTATELABELS 
		1 'Nasal: lateral apophysis' /  absent_ present_,
		2 'Maxilla: foramen infraorbitalis' /  above_premolars_ above_molars_,
		3 Nasal_notch /  'above P1-3' 'above P4-M1',
		4 Nasal_septum /  never_ossified_ 'ossified (sometimes->always) ',
		5 'Nasal septum: ossified' /  partly_ totally_,
		6 'Nasal/lachrymal: contact' /  long_ punctual_or_absent_,
		7 'Orbit: anterior border' /  'above P4-M1 ' 'above M2-3 ' behind_the_level_of_M3_,
		8 'Lachrymal: processus lachrymalis' /  present_ absent_,
		9 'Frontal: processus postorbitalis' /  present_ absent_,
		10 'Maxilla: base of the processus zygomaticus maxillari' /  high_ low_,
		11 Zygomatic_arch /  low_ _high very_high_,
		12 'Zygomatic arch: processus postorbitalis' /  present_ absent_,
		13 'Zygomatic arch: processus postorbitalis' /  on_jugal_ on_squamosal_,
		14 'Jugal/squamosal: suture' /  smooth_ rugose_,
		15 'Skull: dorsal profile' /  flat_ concave_ very_concave_,
		16 'Sphenoid: foramina sphenorbitale & rotundum' /  distinct_ 'fused (foramen ovale) ',
		17 'Squamosal: area between temporal and nuchal crests' /  flat_ depression_,
		18 'External auditory pseudo-meatus' /  open_ partly_closed_ 'totally closed (circular) ',
		19 Occipital_side /  inclined_forward_ vertical_ inclined_backward_,
		20 'Occipital: nuchal tubercle' /  small_ developed_ much_developed_,
		21 'Skull: back of tooth row' /  in_the_posterior_half_ in_the_anterior_half_,
		22 'Pterygoid: posterior margin' /  nearly_horizontal_ nearly_vertical_,
		23 Skull /  dolichocephalic_ brachycephalic_,
		24 'Nasal bones: rostral end' /  narrow_ broad_ _very_broad,
		25 Nasal_bones /  totally_separated_ anteriorly_separated_ fused_,
		26 Nasal_bones /  long_ short_ very_long_,
		27 Median_nasal_horn /  absent_ present_,
		28 Median_nasal_horn /  small_ large_,
		29 Paired_nasal_horns /  absent_ present_,
		30 Paired_nasal_horns /  terminal_bumps_ lateral_crests_,
		31 Frontal_horn /  absent_ present_,
		32 Frontal_horn /  small_ huge_,
		33 'Orbit: lateral projection' /  absent_ present_,
		34 'Zygomatic/frontal widths' /  less_than_1.5_ equals_or_more_than_1.5_,
		35 'Frontal-parietal' /  sagittal_crest_ 'close fronto-parietal crests ' distant_crests_,
		36 Occipital_crest /  concave_ straight_ forked_,
		37 'Maxilla: processus zygomaticus maxillari' /  progressive_ brutal_,
		38 Vomer /  sharp_ rounded_,
		39 'Squamosal: articular tubercle' /  smooth_ 'sharp, carinated ',
		40 'Squamosal: transversal profile of the articular tubercle' /  straight_ concave_,
		41 'Squamosal:  foramen postglenoideum' /  distant_from_the_processus_postglenoidalis_ close_to_it_,
		42 'Squamosal: processus postglenoidalis (articulation, in cross section)' /  flat_ convex_ right_dihedron_,
		43 'Basioccipital: foramen nervi hypoglossi' /  in_the_middle_of_the_fossa_ dorsolaterally_shifted_,
		44 'Basioccipital: sagittal crest on the basilar process' /  absent_ present_,
		45 'Squamosal: posterior groove on the processus zygomaticus' /  absent_ present_,
		46 'Squamosal-occipital: processus posttympanicus and processus paraoccipitalis' /  fused_ distant_,
		47 'Squamosal: processus posttympanicus' /  'well-developed ' 'little-developed ' huge_,
		48 'Occipital: processus paraoccipitalis' /  'well-developed ' 'little-developed ',
		49 'Occipital: foramen magnum' /  circular_ subtriangular_,
		50 'Basioccipital: median ridge on the condyle' /  absent_ present_,
		51 'Basioccipital: median truncation on the condyle' /  absent_ present_,
		52 'Basioccipital: median truncation on the condyle' /  present_at_juvenile_stage_only still_present_at_adult_stage_,
		53 'Symphysis (orientation)' /  very_upraised_ upraised_ nearly_horizontal_ sloping_down_,
		54 Symphysis /  spindly_ massive_ very_massive_,
		55 'Symphysis: posterior margin' /  in_front_of_p2_ 'at level of p2-4 ',
		56 Foramen_mentale /  in_front_of_p2_ 'at level of p2-4 ',
		57 'Corpus mandibulae: lingual groove' /  present_ absent_,
		58 'Corpus mandibulae: lingual groove' /  still_present_at_adult_stage_ present_at_juvenile_stage_only_,
		59 'Corpus mandibulae: base' /  straight_ convex_ very_convex_,
		60 Ramus /  vertical_ inclined_forward_ inclined_backward_,
		61 'Ramus: processus coronoideus' /  'well-developed ' 'little-developed ',
		62 Foramen_mandibulare /  'below teeth-neck line ' 'above teeth-neck level ',
		63 'Compared length of P-p/M-m' /  '(100 * LP3-4/LM1-3)>50' '42<(100 * LP3-4/LM1-3)<50 ' '(100 * LP3-4/LM1-3)<42 ',
		64 'Cheek teeth: enamel foldings' /  absent_ weak_ developed_ intense_,
		65 'Cheek teeth: cement' /  absent_ present_,
		66 'Cheek teeth: cement' /  weak_or_variable_ abundant_,
		67 'Cheek teeth: aspect of the enamel' /  wrinkled_ wrinkled_and_corrugated_ corrugated_and_arborescent,
		68 'Cheek teeth: crown' /  low_ high_,
		69 'Cheek teeth: crown' /  high_ partial_hypsodonty_ hypsodonty_ hypselodonty_,
		70 'Cheek teeth: roots' /  distinct_ joined_ fused_,
		71 I1 /  present_ absent_,
		72 'I1: shape of the crown (cross section)' /  almond_ oval_ halfmoon_,
		73 I2 /  present_ absent_,
		74 I3 /  present_ absent_,
		75 C /  present_ absent_,
		76 i1 /  present_ absent_,
		77 'i1: crown' /  'developed, with a pronounced neck ' 'reduced and/or vestigial ',
		78 i2 /  present_ absent_,
		79 'i2: shape' /  'incisor-like ' 'tusk-like ',
		80 'i2: orientation' /  parallel_ diverging_rostrally_,
		81 i3 /  present_ absent_,
		82 c /  present_ absent_,
		83 'Upper premolars: labial cingulum' /  always_present_ usually_present_ usually_absent_ always_absent_,
		84 'P2-4: crochet' /  always_absent_ usually_absent_ usually_present_ always_present_,
		85 'P2-4: crochet' /  always_simple_ usually_simple_ usually_multiple_ always_multiple,
		86 'P2-4: metaloph constriction' /  absent_ present_,
		87 'P2-4: lingual cingulum' /  always_present_ usually_present_ usually_absent_ always_absent_,
		88 'P2-4: lingual cingulum' /  continuous_ usually_reduced_ always_reduced,
		89 'P2-4: postfossette' /  _narrow wide_ posterior_wall_,
		90 'P2-3: antecrochet' /  always_absent_ usually_absent_ usually_present_ always_present_,
		91 'P1 (in adults)' /  always_present_ usually_present_ usually_absent_,
		92 'P1: antero-lingual cingulum' /  present_ sometimes_absent_,
		93 P2 /  present_ absent_,
		94 'P2: protocone and hypocone' /  '(most usually) fused ' '(most usually) lingual bridge ' '(most usually) separate' '(most usually) lingual wall ',
		95 'P2: metaloph' /  hypocone_posterior_to_metacone_ transverse_ hypocone_anterior_to_metacone_,
		96 'P2: lingual groove' /  present_ absent_,
		97 'P2: protocone/hypocone' /  equal_or_stronger_ less_strong_,
		98 'P2: protoloph' /  present_ absent_,
		99 'P2: protoloph' /  joined_to_the_ectoloph_ sometimes_interrupted_ always_interrupted,
		100 'P3-4: medifossette' /  always_absent_ usually_absent_ usually_present_ always_present_,
		101 'P3-4: constriction of the protocone' /  always_absent_ usually_absent usually_present_ always_present_,
		102 'P3-4: protocone and hypocone' /  '(most usually) fused ' '(most usually) lingual bridge ' '(most usually) separate' '(most usually) lingual wall ',
		103 'P3-4: metaloph' /  transverse_ hypocone_posterior_to_metacone_ hypocone_anterior_to_metacone_,
		104 'P3: protoloph' /  joined_to_the_ectoloph_ interrupted_,
		105 'P3: crista' /  always_absent_ usually_absent_ usually_present_ always_present_,
		106 'P3: pseudometaloph' /  always_absent_ usually_present_,
		107 'P4: antecrochet' /  always_absent_ usually_absent_ usually_present_ always_present_,
		108 'P4: metacone and hypocone' /  _joined separated_,
		109 'Upper molars: labial cingulum' /  always_present_ usually_present_ usually_absent_ always_absent_,
		110 'Upper molars: antecrochet' /  always_absent_ usually_absent_ usually_present_ always_present_,
		111 'Upper molars: crochet' /  always_absent__ usually_absent_ usually_present_ always_present_,
		112 'Upper molars: crista' /  always_absent_ usually_absent_ usually_present_ always_present_,
		113 'Upper molars: medifossette' /  always_absent_ usually_absent_ usually_present_,
		114 'Upper molars: lingual cingulum' /  always_present_ usually_present_ usually_absent_ always_absent_,
		115 'M1-2: constriction of the protocone' /  always_absent_ usually_absent_ usually_present_ always_present_,
		116 'M1-2: constriction of the protocone' /  weak_ strong_,
		117 'M1-2: paracone fold' /  present_ absent_,
		118 'M1-2: paracone fold' /  strong_ weak_,
		119 'M1-2: metacone fold' /  present_ absent_,
		120 'M1-2: metastyle' /  short_ long_,
		121 'M1-2: metaloph' /  long_ short_,
		122 'M1-2: posterior part of the ectoloph' /  straight_ concave_,
		123 'M1-2: cristella' /  always_absent_ usually_present_ always_present_,
		124 'M1-2: posterior cingulum' /  continuous_ low_and_interrupted_,
		125 'M1: metaloph' /  continuous_ hypocone_isolated_,
		126 'M1: antecrochet-hypocone' /  always_separated_ sometimes_joined_ always_joined_,
		127 'M1: postfossette' /  present_ usually_collapsing_at_early_stages_of_wear_,
		128 'M2: protocone, lingual groove' /  always_absent_ usually_absent_ always_present_,
		129 'M2: metaloph' /  continuous_ hypocone_isolated_,
		130 'M2: mesostyle' /  absent_ present_,
		131 'M2: mesostyle' /  weak_ strong_,
		132 'M2: antecrochet and hypocone' /  separated_ joined_,
		133 'M3: ectoloph and metaloph' /  distinct_ 'fused (ectometaloph) ',
		134 'M3: shape' /  quadrangular_ triangular_,
		135 'M3: constriction of the protocone' /  always_absent_ usually_absent_ always_present_,
		136 'M3: protocone' /  'trefoil-shaped ' indented_,
		137 'M3: protoloph' /  transverse_ mesiodistally_elongated_,
		138 'M3: posterior groove on the ectometaloph' /  present_ absent_,
		139 'p2-3: vertical external rugosity' /  absent_ present_,
		140 'Lower cheek teeth: external groove' /  developed_ 'smooth (U-shaped) ' 'acute (V-shaped) ',
		141 'Lower cheek teeth: external groove' /  vanishing_before_the_neck_ reaching_the_neck_,
		142 'Lower cheek teeth: trigonid' /  angular_ rounded_,
		143 'Lower cheek teeth: trigonid' /  obtuse_or_right_dihedron_ acute_dihedron_,
		144 'Lower cheek teeth: metaconid' /  joined_to_the_metalophid_ constricted_,
		145 'Lower cheek teeth: entoconid' /  joined_to_the_hypolophid_ constricted_,
		146 'Lower premolars: lingual opening of the posterior valley (lingual view)' /  'U-shaped ' 'V-shaped ',
		147 'Lower premolars: lingual cingulum' /  always_present_ usually_present_ usually_absent_ always_absent_,
		148 'Lower premolars: lingual cingulum' /  reduced_ continuous_,
		149 'Lower premolars: labial cingulum' /  present_ usually_absent absent,
		150 'Lower premolars: labial cingulum' /  continuous_ reduced_,
		151 'd1/p1 (in adults)' /  always_present_ usually_present_ usually_absent_ always_absent_,
		152 d1 /  always_biradiculate_ usually_biradiculate_ 'always one-rooted ',
		153 p2 /  always_present_ usually_present_ always_absent_,
		154 'p2: paralophid' /  'isolated, spur-like ' 'curved, without constriction ',
		155 'p2: paraconid' /  developed_ reduced_,
		156 'p2: posterior valley' /  always_open_lingually usually_open usually_closed_ always_closed,
		157 'Lower molars: lingual cingulum' /  always_present_ _usually_present usually_absent_ always_absent_,
		158 'Lower molars: lingual cingulum' /  reduced_ continuous_,
		159 'Lower molars: labial cingulum' /  always_present_ usually_present_ usually_absent_ always_absent_,
		160 'Lower molars: labial cingulum' /  continuous_ reduced_,
		161 'Lower molars: hypolophid' /  transverse_ oblique_ almost_mesiodistally_oriented_,
		162 'm2-3: lingual groove of the entoconid' /  absent_ present_,
		163 dI1 /  present_ absent_,
		164 dI2 /  present_ absent_,
		165 'D2: mesostyle' /  present_ absent_,
		166 'D3-4: mesostyle' /  absent_ present_,
		167 'D2: lingual wall' /  absent_ present_,
		168 'D2: secondary folds' /  absent_ present_,
		169 'D2: mesoloph' /  absent_ present_,
		170 di1 /  present_ absent_,
		171 di2 /  present_ absent_,
		172 'Lower milk teeth: constriction of the metaconid' /  present_ absent_,
		173 'Lower milk teeth: constriction of the entoconid' /  absent_ present_,
		174 'Lower milk teeth: protoconid fold' /  present_ absent_,
		175 'd1 (in juveniles)' /  present_ absent_,
		176 'd2-3: vertical external rugosities' /  absent_ present_,
		177 'd2-3: ectolophid fold' /  present_ absent_,
		178 'd2: anterior groove on the ectolophid' /  absent_ present_,
		179 'd2: paralophid' /  simple_ double_,
		180 'd2: posterior valley' /  always_open_ usually_open_ usually_closed_ always_closed_,
		181 'd3: paralophid' /  double_ simple_,
		182 'd3: lingual groove on the entoconid' /  always_absent_ usually_absent_ always_present_,
		183 'Atlas: outline of the rachidian canal' /  bulb_ mushroom_,
		184 'Atlas: alar notch' /  absent_ present_,
		185 'Atlas: foramen vertebrale lateralis' /  absent_ present_,
		186 'Atlas: condylar facets' /  'comma-like ' 'kidney-like ',
		187 'Atlas: axis-facets' /  straight_ sigmoid_ transversally_concave_,
		188 'Atlas: foramen transversarium' /  present_ absent_,
		189 'Atlas: foramen transversarium' /  'beside the axis-facet ' 'hidden by the axis-facet ',
		190 Scapula /  'elongated (1.5<H/APD<2) ' 'very elongated (2<H/APD) ' 'spatulated (H/APD<1.5) ',
		191 'Scapula: glenoid fossa' /  oval_ medial_border_straight_,
		192 'Humerus: trochiter' /  high_ low_,
		193 'Humerus: fossa olecrani' /  high_ low_,
		194 'Humerus: distal articulation' /  'egg cup-shaped (shallow median constriction) ' 'diabolo-shaped (strong median constriction) ',
		195 'Humerus: scar on the trochlea' /  absent_ present_,
		196 'Humerus: distal gutter on the epicondyle' /  absent_ present_,
		197 'Radius: anterior border of the proximal articulation' /  straight_ 'M-shaped ',
		198 'Radius: medial border of the diaphysis' /  straight_ concave_,
		199 'Radius: proximal ulna-facets' /  always_separate_ usually_separate_ usually_fused_ always_fused_,
		200 'Radius: insertion of the m. biceps brachii' /  shallow_ deep_,
		201 'Radius/ulna' /  independent_ in_contact_or_fused_,
		202 'Radius: gutter for the m. extensor carpi' /  deep_and_wide_ _weakly_developed,
		203 'Radius/ulna: second distal articulation' /  absent_ present_,
		204 'Radius: posterior expansion of the scaphoid-facet' /  low_ high_,
		205 'Ulna: angle between diaphysis and olecranon' /  open_ closed_,
		206 'Ulna: anterior tubercle on the distal end' /  absent_ present_,
		207 'Scaphoid: postero-proximal facet with semilunate' /  present_ usually_absent_or_restricted_to_a_contact_ absent_or_restricted_to_a_contact_,
		208 'Scaphoid: trapezium-facet' /  large_ small_,
		209 'Scaphoid: magnum-facet in lateral view' /  concave_ straight_,
		210 'Scaphoid: comparison between anterior and posterior heights' /  equal_ 'antH<postH ',
		211 'Semilunate: ulna-facet' /  absent_ present_,
		212 'Semilunate: distal border of the anterior side' /  sharp_ rounded_,
		213 'Semilunate: anterior side' /  keeled_ smooth_,
		214 'Pyramidal: distal facet for semilunate' /  symmetric_ asymmetric_ 'L-shaped ',
		215 'Pyramidal: distal side' /  triangular_ elliptic_,
		216 'Trapezoid: proximal border in anterior view' /  symmetric_ asymmetric_,
		217 'Magnum: proximal border of the anterior side' /  nearly_straight_ concave_,
		218 'Magnum: indentation on the medial side' /  absent_ present_,
		219 'Magnum: indentation on the medial side' /  always_shallow_ usually_shallow_ usually_deep_ always_deep,
		220 'Magnum: posterior tuberosity' /  short_ long_,
		221 'Magnum: posterior tuberosity' /  curved_ straight_,
		222 'Unciform: pyramidal- and McV-facets' /  always_separate_ usually_separate_ always_in_contact_,
		223 'Unciform: posterior expansion of the pyramidal-facet' /  always_absent_ usually_absent_ usually_present_ always_present_,
		224 'McII: magnum-facet' /  curved_ straight_,
		225 'McII: anterior McIII-facet' /  present_ sometimes_absent_,
		226 'McII: posterior McIII-facet' /  always_absent_ usually_absent_ always_present_,
		227 'McII: anterior and posterior McIII-facets' /  separated_ fused_,
		228 'McII: trapezium-facet' /  always_present_ usually_present_ always_absent_,
		229 'McIII: magnum-facet in anterior view' /  visible_ invisible_,
		230 'McIV: proximal facet, outline' /  trapezoid_ pentagonal_ triangular_,
		231 McV /  functional_ vestigial_,
		232 'Metacarpals: insertion of the m. extensor carpalis' /  flat_ salient_,
		233 'Coxal: acetabulum' /  oval_or_subcircular_ subtriangular_,
		234 'Femur: trochanter major' /  high_ low_,
		235 'Femur: head' /  hemispheric_ medially_acuminated_,
		236 'Femur: epiphysation surface of the head' /  flat_ 'crescent-shaped ',
		237 'Femur: fovea capitis' /  present_ absent_,
		238 'Femur: fovea capitis' /  high_and_narrow_ low_and_wide_,
		239 'Femur: third trochanter' /  developed_ very_developed_,
		240 'Femur: angle between the medial lip of the trochlea and the diaphysis' /  broken_angle_ ramp_,
		241 'Femur: proximal border of the patellar trochlea' /  curved_ straight_,
		242 'Tibia: antero-distal groove' /  present_ absent_,
		243 'Tibia: medio-distal gutter (tendon m. tibialis posterior)' /  always_present_ usually_present_ always_absent_,
		244 'Tibia: medio-distal gutter' /  shallow_ deep_,
		245 'Tibia-fibula' /  independent_ in_contact_or_fused_,
		246 'Tibia: posterior apophysis' /  high_ low_,
		247 'Tibia: posterior apophysis' /  'acute/sharp ' rounded_,
		248 'Fibula: proximal articulation' /  low_ high_,
		249 'Fibula: distal end' /  slender_ robust_,
		250 'Fibula: latero-distal gutter (tendon m. peronaeus)' /  shallow_ deep_,
		251 'Fibula: position of the latero-distal gutter' /  posterior_ median_,
		252 'Astragalus: TD/H' /  'TD/H<1 ' '1<TD/H<1.2 ' '1.2<TD/H ',
		253 'Astragalus: APD/H' /  'APD/H<0.65 ' '0.65<APD/H ',
		254 'Astragalus: orientation of the fibula-facet' /  subvertical_ oblique_,
		255 'Astragalus: fibula-facet' /  flat_ concave_,
		256 'Astragalus: collum tali' /  high_ low_,
		257 'Astragalus: posterior stop on the cuboid-facet' /  present_ absent_,
		258 'Astragalus: caudal border of the trochlea, in proximal view' /  sinuous_ nearly_straight_,
		259 'Astragalus: orientation trochlea/distal articulation' /  very_oblique_ same_axis_,
		260 'Astragalus: expansion of the calcaneus-facet 1' /  always_present_ sometimes_absent always_absent_,
		261 'Astragalus: expansion of the calcaneus-facet 1' /  always_wide_and_low_ usually_wide_and_low_ usually_high_and_narrow_ always_high_and_narrow_,
		262 'Astragalus: calcaneus-facet 1' /  very_concave_ nearly_flat_,
		263 'Astragalus: calcaneus-facets 2 and 3' /  always_independent_ usually_independent_ usually_fused_ always_fused_,
		264 'Calcaneus: fibula-facet' /  always_absent_ usually_absent_ usually_present_ always_present_,
		265 'Calcaneus: tibia-facet' /  always_absent_ usually_absent_ always_present_,
		266 'Calcaneus: tuber calcanei' /  massive_ slender_,
		267 'Calcaneus: insertion of the m. fibularis longus' /  salient_ invisible_,
		268 'Navicular: cross section in proximal view' /  lozenge_ rectangle_,
		269 'Cuboid: proximal side' /  oval_ triangular_ lozengic,
		270 'Ectocuneiform: postero-lateral process' /  weak_ developed_,
		271 'MtIII: proximal border of the anterior side, anterior view' /  straight_ concave_ sigmoid_,
		272 'MtIII: posterior MtII-facet' /  present_ sometimes_absent_ always_absent,
		273 'MtIII: MtIV-facets' /  distinct_ sometimes_joined_ 'always joined (or fused)',
		274 'MtIII: distal widening of the diaphysis (in adults)' /  absent_ present_,
		275 'MtIII: cuboid-facet' /  absent_ usually_absent_ present,
		276 'MtIII: cuboid-facet' /  small_ large_,
		277 'MtIV: postero-proximal tuberosity' /  isolated_ 'pad-shaped and continuous ',
		278 'Phalanx I for MtIII: symmetrical insertions' /  lateral_ nearly_anterior_,
		279 Limbs /  slender_ 'robust (brachypod) ',
		280 'Metapodials: intermediate reliefs' /  high_and_acute_ low_and_smooth_,
		281 'Central metapodials: postero-distal tubercle on the diaphysis' /  absent_ present_,
		282 'Lateral metapodials: insertion of the m. interossei' /  long_ short_ ; 
	MATRIX
	Tapirus_terrestris               0010-1000000000000100100010-0-0-0100000100000000000-0010000000000--0-000000000000000-0000000020-1000020000000000000-000000000-0000-0000-0-0--1100000013-010000010000100000000000000010001010000000000000000000001001000000-0000000-000000000000001010000010001000000000000000020000-000000
	Hyrachyus_eximius                0000-00?0110000001020000000-0-0-00000?0000000000000-0001000100100-00-000000000000010-000000000---1-0000100012000000-000010000-0000-0000-0-000001003-000001002-0000??00000?????????????000001-0000001003010000010001110000100000000-00000000?010000000000000000000000003000000021-010000000
	Trigonias_osborni                1000-1000010000?01020010000-0-0-00000?0000010010100-201100000?100-000-?0000000101100-0000000020-0010020000010100000-01000000000000-0000-0000000100201-0000002-2-00??000000000100?0??00110?0000?0?0000000000?0001000001000101001000-00?00000???00101-000?000110000000000??1?00?0000????0001
	Ronzotherium_filholi             0100-?000001-01100000010000-0-0-0011110001010000000-0000010010000-00-0000110?0101100-0001000010-0010030020101222000-00110000000000-0000-00000000001000000000000000??000000?0000?001000010001-?1001000030000000000000000000-1???000-202?0000?0000000000000001?000010020101001?000000-0?0000
	Bugtirhinus_praecursor           ?0????????????????????????????????????????????????????????????101010-102?????01???02003-100?03100010131000000330013101??1100???0110010200?02001001201-3?0???101110??00000????????????????????????????????001?010010????????1000??????21?????????????????01111101??10003??1?1?02001101100?0
	Elasmotherium_caucasicum         ?????????????????????????????????????????????????????2?1??22??2311213-?????1-1--1130-03-23?-1------132103130330303311-110010101?10-01021000011011?3-1-3?2---2-2-20???1????????????????0100200???????1131100???1110100??10????00?0???0211???????????????????211100110201020111?200?101?0100
	Elasmotherium_sibiricum          01111?1-0001-?1100221000200-0-111022110002110121001112111-22002311213-1-1111-1--1130-03-232-1------032102030330303311-10001-101?10-010211001-1011?3-1-3?2---2-2-20???1????????????????????????0??1??1131101010????1??????????20000-00211?????????12-1111011??101??102103201???????????0100
	Hispanotherium_matritense        0??0-??????????????????0?0100???????????????????????1011011001101011020????000101122202110000310101033101000133102310001100110011100102000020011013-1-3?01002-2-10??00100??00001111010????????01?10?11311000??11111101010101000000-002?0?11???00?101111????111010010103121010010000-110100
	Hispanotherium_tungurense        0000-?000010101?1022000100110-0-10200?0101011000100-101101100110112102????1011--1132102110000310100033002001233103310001100112001110102000021111113-1-3101002-2-10??011000101101111000???????11???????????????11111101010??1103000-00210??????010101111?011111010?10203?2101002??????10100
	Procoelodonta_mongoliense        1000-?00012000?????????002100-0-002?0?1?????1??????????????????010210?????????????02003-1??????????0331???0013320331010??0001200?110?0202?????????????????????????????????????????????????????????????????????????????????????????????????????????????????????????????????????????????????
	Parelasmotherium_schansiense     ???????????????????????????????????????????????????????????????111112???????????????????????????????????????3303033101111010000200-0112111???????????????????????????????????????????????????????1??11?11???1??????????????????????????????????????????????111010110200????1??????????0???
	Parelasmotherium_linxiaense      0?10-?2100????1?0012100122110-0-1?211100?101?000000-??????????011101201-111???????21113-100001010002231031003323033101110010110210-0110010?211010???????????2-2-10????????????????????????????????????????????????????????????????????????????????????????????????????????????????????????
	Ningxiatherium_longirhinus       01110?2100101?1?1022100220110-0-1020010001?101210011??????????211121121-111???????32113-2?2-0??????0331???00332203311-100021?21010-110211?????????????????????????????????????????????????????????????????????????????????????????????????????????????????????????????????????????????????
	Sinotherium_lagrelii             ?11???2??0????????????????????????????????????????????????????12112122????????????31003-122-03010010321021303313033101110010100010-0102110?211011?3-1-3?0???2-2-00????????????????????????????????????????????????????????????????????????????????????????????????????????????????????????
	Brachypotherium_brachypus        0010-?0?000100111?1?0?10000-0-0-0020000?0201?111100?22111-0001000-10-100??100010111210000000020-0010021000101230002001010000100010-0110-01010101003-012000102-0010??000101000?00101100????????100001002001101100110001000100011100-0111100000010112-0010101211001010011220000?100011001001
	Diceratherium_armatum            0000-?010110001?12020100000-110-0000011001010???000?2010000000001010-101011000101130-0000000010-0010011000000310002001000100000010-0100-010000100001003?0000010010??000?0??10000001200010?01-??00000003010000010000101000101000000-00210?000010000000011000100001000003120010020010-000001
	Menoceras_arikarense             0000-?0001100011001201?0000-100-00?0010102011101100?10111-1000001010-2021101-010113220010000010-001232103000033200300001110100000100100-000200100101003?0100002-10??100010010001001000110021-100010100001000001100010100010100300200021011100100000100110001110100101033210110100110010000
	Prosantorhinus_douvillei         1?00-?0??1???11?010???1000100-0-0?010?11020?1100?10-11111-0??0000-10-000??111010113120000000011-101002100030323002300001010000000100110-0100010100001-220002000111??00010??0000000030211?110121010010020110111000100100000-00001011110110100000011100000101210001011210320000011-010001001
	Protaceratherium_minutum         0010-?0??01???0??0100?10000-0-0-0???0?0???????0?0????010?0100?000-10-101??101010113220000000020-0011021020202230003000011100000010-0100-01020001010000020000001110??00000??0000000??000100000?00?000?0?0?????01101011100011??0?000-?00?0?1????0?00??000????11001001000110000002??10-?10000
	Elasmotherium_primigenium        ????????????????0012100???????111??21100021101210??????????????211213???????????????????????????????????????330303311-110010???110-01021??????????????????????????????????????????????????????????????????????????????????????????????????????????????????????????????????????????????????
	Caementodon_caucasicum           1?00-?0??01????????????000100-0-????0????????????????0111-10??1010110??????000101122003-1000032010101310000133300330000111010000?10010200?020011013-1-3?01002-2-10????????????????????????????11????100110001010111000010121000000-00210?11?000101??1??????11101001000302101101001101?0000
	Iranotherium_morgani             0000-0100121-?111022100110110-0-11220101?1011020101111111-12?1211121121-1111-1--1132003-10000301100033103000333203310111101012121100102000021111113-1-3?010?2-2-10???1????????????????01002??????1????3?1???1??????????????????00210???0??????11?101111????21101?110200????1??????????01?0
	Tongxinotherium_latirhinum       0000-?000101-001????110000100-0-002?0000???1??????????????????1111010?1-111???????320?01000?0301101033103?00333202310111001001000010102101????????????????????????????????????????????????????????????????????????????????????????????????????????????????????????????????????????????????
	Plesiaceratherium_fahlbuschi     0010-?001011-00???0?0?00020-0-0-0?00???????1?1?0??????????????00??00-0001111-0101102000020??020-0000121030000330003000111101000?00-0112-0?1?0???????01??0?????01??????????????????????????????????????????????????????????????????????????????????????????????????????????????????????????
	Plesiaceratherium_gracile        0010-?000011-00?020200?0020-0-0-0?000?0??1???1000???1010??010?000-00-0001111-01111020000202-010-1002111030000331003000111111000000-0112-0010000?????000000????00?????????????????????????????1?00???1?0010001?1??1011?0??101003000-2010100??010?000011111101110100102000000000?0010-0000?0
	Plesiaceratherium_lumiarense     ?????????????????????????????????????????????????????????????000??00-0????????????020000202?010-0000121030200330023000111101000?00-0112-0?1000000?0001??000000011???????????????????????1?????????????0010001?1??1?????????1?????????????????????????????1011101??????????????????????????
	Plesiaceratherium_platyodon      0010-?0??011-?0?021????00?0-0-0-0?1??????1???1000???1011??001?00??00-00?1111-01011020000202?010-1003211030000331003000111111000?00-0112-0?1100000???00??0000??001?????????????????????????????????????????????????????????????????????????????????????????????????????????????????????????
	Plesiaceratherium_tongxinense    0010-0000011-00?02100100020-0-0-01100110?200?0000???10101?1211101000-0011111-0111122010022??010-1003211030202330003100111101000000-0102-01100000010001??0??0000110????????????????????????????????????????????????????????????????????????????????????????????????????????????????????????
	Prosantorhinus_yei               1000-10?0111-11?1101011000100-0-01010?1112001100100-??????????00110100????????????12210100000110000021103030333000300011010000000100112001????????????????????????????????????????????????????????????????????????????????????????????????????????????????????????????????????????????????
	Chilotherium_anderssoni          0010-0000110?01101110010000-0-0-01210001?101?1001???1211??0000001001101-1111-01111220000232-020-1003321031301332023101111121100010-01120001010000?3-1-1-00002-3-1011100100010101011010???????0???????0?0???????????0???10??????????????1???????????????????2?100???10?0???????????10??10??
	Chilotherium_wimani              0010-0000111-01102110010000-0-0-01100001?101?1001???1211??1000001001101-1111-01111220000232-020-1003321031301332023101111111110010-011200?101000013-1-1-00002-3-10111001010???0??????????????1?11??110?1100?1????1?????????10???????0???????????????1??????11??????02?1????00???000-??11?0
	Aceratherium_incisivum           0000-?0001000?0000110110010-0-0-0?001?10?2010110110?1111??000100??00-?0111101011112101000010020-0001221010102231113001110100100010-0112001010100012001120000102110??000??????????????????????0?01001001010011110010010010101022102120101?00?010000011000001111000100101000010000000-000000
	Acerorhinus_yuanmouensis         0110-1000011-01?02?10010010-0-0-01100001?111?1001?????????????00??01101-111???????120000202-020-1000211020001332013100111121100010-0112000????????????????????????1110010?????????????????????????????????????????????????????????????????????????????????????????????????????????????????
	Acerorhinus_zernowi              0010-?000011?01?02110010?00-0-0-00000????1?1?1001???1011??????0010?110???????01111?20000202-020-1002221020000332203000111111100?10-0112-0??000000100013-000000011????????10???????????????????????????????????????????????????????????????????????????????????????????????????????????????
	Alicornops_simorrense            0010-?0?0000000??1??0110000-0-0-01011?1??1?00?1?????11110?1001001010-101??11-011112201000000020-1001021010202331023000110000100000-01120010000100120002200003-1110??100100000000011000?????0??0010010011000?001?000011000??0023102100?01?10???00??1?0???1??11000011000032000001000100?0000
	Hoploaceratherium_tetradactylum  0110-?000000001?01010?10000-0-0-0?????1??????110????2101??0001000-00-?1-1110101?111211000010020-1001121020202231013001110000100010-01120011001000120010?0000200110??01010??000010100??????????????????????????????????????????????????????????????????????????????????????????????????????
	Shansirhinus_ringstroemi         0010-100?111-01?02?1001001100-0-01?10001?10??1001???1111?????0001001101-1111-01111222000232-020-1003311030301333223100111121100010-011200010100??10-012-00002-010011?????00???????????????????????????????????????????????????????????????????????????????????????????????????????????????
	Mesaceratherium_gaimersheimense  ????????????????????????????????????????????????????0110??0???000-00-000011000101120-000000?011-0010011000000310003001110100100010-0101-01?20100011001020000102100?????????001????????????????????????????????????????????????????????????????????????????????????????????????????????????
	Mesaceratherium_welcommi         ????????????????????????????????????????????????????11111?0000101000-0???????0101030-000000?010-1000311000000330003101110100100010-0102001120100113-1-120???20210-??????????????????????????????????????0000?00001000?0?010??0000200??00?????????101100????110000100203300000?1101????00?0

;

END;
BEGIN ASSUMPTIONS;
	OPTIONS DEFTYPE = UNORD POLYTCOUNT = MINSTEPS;
	TYPESET * UNTITLED   =  unord:  72 94 102 140 187, ord:  1- 71 73- 93 95- 101 103- 139 141- 186 188- 282;
TYPESET default   =  unord:  1- 2 4- 6 8- 10 12- 14 16- 17 21- 23 27- 34 37- 40 43- 46 48- 52 55- 58 61- 62 65- 66 68-71\3 72- 82 86 91- 94 96- 98 102 104 106 116- 122 124- 125 127 129- 133 136- 146 148 150 154- 155 158 160 162- 179 181 183- 184 186- 189 191- 198 201- 206 208- 213 215- 218 220- 221 224- 225 227 229 231- 242 244- 251 253- 259 262 266- 270 274 276- 282, ord:  3 7 11 15-18\3 19- 20 24- 26 35- 36 41- 42 47 53- 54 59- 60 63- 64 67 69- 70 83- 85 87- 90 95 99- 101 103 105 107- 115 123-126\3 128 134- 135 147 149 151- 153 156- 157 159 161 180 182-185\3 190 199- 200 207 214 219-222\3 223-226\3 228 230 243 252 260- 261 263- 265 271- 273 275;

END;

BEGIN NOTES;

	TEXT   CHARACTER = 1 TEXT = 'Character 1 of Antoine (2002)';

	TEXT   CHARACTER = 2 TEXT = 'Character 2 of Antoine (2002)';

	TEXT   CHARACTER = 3 TEXT = 'Character 3 of Antoine (2002)';

	TEXT   CHARACTER = 4 TEXT = 'Character 4 of Antoine (2002)';

	TEXT   CHARACTER = 5 TEXT = 'Character 5 of Antoine (2002)';

	TEXT   CHARACTER = 6 TEXT = 'Character 6 of Antoine (2002)';

	TEXT   CHARACTER = 7 TEXT = 'Character 7 of Antoine (2002)';

	TEXT   CHARACTER = 8 TEXT = 'Character 8 of Antoine (2002)';

	TEXT   CHARACTER = 9 TEXT = 'Character 9 of Antoine (2002)';

	TEXT   CHARACTER = 10 TEXT = 'Character 10 of Antoine (2002)';

	TEXT   CHARACTER = 11 TEXT = 'Character 11 of Antoine (2002)';

	TEXT   CHARACTER = 12 TEXT = 'Character 12 of Antoine (2002)';

	TEXT   CHARACTER = 13 TEXT = 'Character 13 of Antoine (2002)';

	TEXT   CHARACTER = 14 TEXT = 'Character 14 of Antoine (2002)';

	TEXT   CHARACTER = 15 TEXT = 'Character 15 of Antoine (2002)';

	TEXT   CHARACTER = 16 TEXT = 'Character 16 of Antoine (2002)';

	TEXT   CHARACTER = 17 TEXT = 'Character 17 of Antoine (2002)';

	TEXT   CHARACTER = 18 TEXT = 'Character 18 of Antoine (2002)';

	TEXT   CHARACTER = 19 TEXT = 'Character 19 of Antoine (2002)';

	TEXT   CHARACTER = 20 TEXT = 'Character 20 of Antoine (2002)';

	TEXT   CHARACTER = 21 TEXT = 'Character 21 of Antoine (2002)';

	TEXT   CHARACTER = 22 TEXT = 'Character 22 of Antoine (2002)';

	TEXT   CHARACTER = 23 TEXT = 'Character 23 of Antoine (2002)';

	TEXT   CHARACTER = 24 TEXT = 'Character 24 of Antoine (2002)';

	TEXT   CHARACTER = 25 TEXT = 'Character 25 of Antoine (2002)';

	TEXT   CHARACTER = 26 TEXT = 'Character 26 of Antoine (2002)';

	TEXT   CHARACTER = 27 TEXT = 'Character 27 of Antoine (2002)';

	TEXT   CHARACTER = 28 TEXT = 'Character 28 of Antoine (2002)';

	TEXT   CHARACTER = 29 TEXT = 'Character 29 of Antoine (2002)';

	TEXT   CHARACTER = 30 TEXT = 'Character 30 of Antoine (2002)';

	TEXT   CHARACTER = 31 TEXT = 'Character 31 of Antoine (2002)';

	TEXT   CHARACTER = 32 TEXT = 'Character 32 of Antoine (2002)';

	TEXT   CHARACTER = 33 TEXT = 'Character 33 of Antoine (2002)';

	TEXT   CHARACTER = 34 TEXT = 'Character 34 of Antoine (2002)';

	TEXT   CHARACTER = 35 TEXT = 'Character 35 of Antoine (2002)';

	TEXT   CHARACTER = 36 TEXT = 'Character 36 of Antoine (2002)';

	TEXT   CHARACTER = 37 TEXT = 'Character 37 of Antoine (2002)';

	TEXT   CHARACTER = 38 TEXT = 'Character 38 of Antoine (2002)';

	TEXT   CHARACTER = 39 TEXT = 'Character 39 of Antoine (2002)';

	TEXT   CHARACTER = 40 TEXT = 'Character 40 of Antoine (2002)';

	TEXT   CHARACTER = 41 TEXT = 'Character 41 of Antoine (2002)';

	TEXT   CHARACTER = 42 TEXT = 'Character 42 of Antoine (2002)';

	TEXT   CHARACTER = 43 TEXT = 'Character 43 of Antoine (2002)';

	TEXT   CHARACTER = 44 TEXT = 'Character 44 of Antoine (2002)';

	TEXT   CHARACTER = 45 TEXT = 'Character 45 of Antoine (2002)';

	TEXT   CHARACTER = 46 TEXT = 'Character 46 of Antoine (2002)';

	TEXT   CHARACTER = 47 TEXT = 'Character 47 of Antoine (2002)';

	TEXT   CHARACTER = 48 TEXT = 'Character 48 of Antoine (2002)';

	TEXT   CHARACTER = 49 TEXT = 'Character 49 of Antoine (2002)';

	TEXT   CHARACTER = 50 TEXT = 'Character 50 of Antoine (2002)';

	TEXT   CHARACTER = 51 TEXT = 'Character 51 of Antoine (2002)';

	TEXT   CHARACTER = 52 TEXT = 'Character 52 of Antoine (2002)';

	TEXT   CHARACTER = 53 TEXT = 'Character 53 of Antoine (2002)';

	TEXT   CHARACTER = 54 TEXT = 'Character 54 of Antoine (2002)';

	TEXT   CHARACTER = 55 TEXT = 'Character 55 of Antoine (2002)';

	TEXT   CHARACTER = 56 TEXT = 'Character 56 of Antoine (2002)';

	TEXT   CHARACTER = 57 TEXT = 'Character 57 of Antoine (2002)';

	TEXT   CHARACTER = 58 TEXT = 'Character 58 of Antoine (2002)';

	TEXT   CHARACTER = 59 TEXT = 'Character 59 of Antoine (2002)';

	TEXT   CHARACTER = 60 TEXT = 'Character 60 of Antoine (2002)';

	TEXT   CHARACTER = 61 TEXT = 'Character 61 of Antoine (2002)';

	TEXT   CHARACTER = 62 TEXT = 'Character 62 of Antoine (2002)';

	TEXT   CHARACTER = 63 TEXT = 'Character 63 of Antoine (2002)';

	TEXT   CHARACTER = 64 TEXT = 'Character 64 of Antoine (2002)';

	TEXT   CHARACTER = 65 TEXT = 'Character 65 of Antoine (2002)';

	TEXT   CHARACTER = 66 TEXT = 'Character 66 of Antoine (2002)';

	TEXT   CHARACTER = 67 TEXT = 'Character 67 of Antoine (2002)';

	TEXT   CHARACTER = 68 TEXT = 'Character 68 of Antoine (2002)';

	TEXT   CHARACTER = 69 TEXT = 'Character 69 of Antoine (2002)';

	TEXT   CHARACTER = 70 TEXT = 'Character 70 of Antoine (2002)';

	TEXT   CHARACTER = 71 TEXT = 'Character 71 of Antoine (2002)';

	TEXT   CHARACTER = 72 TEXT = 'Character 72 of Antoine (2002)';

	TEXT   CHARACTER = 73 TEXT = 'Character 73 of Antoine (2002)';

	TEXT   CHARACTER = 74 TEXT = 'Character 74 of Antoine (2002)';

	TEXT   CHARACTER = 75 TEXT = 'Character 75 of Antoine (2002)';

	TEXT   CHARACTER = 76 TEXT = 'Character 76 of Antoine (2002)';

	TEXT   CHARACTER = 77 TEXT = 'Character 77 of Antoine (2002)';

	TEXT   CHARACTER = 78 TEXT = 'Character 78 of Antoine (2002)';

	TEXT   CHARACTER = 79 TEXT = 'Character 79 of Antoine (2002)';

	TEXT   CHARACTER = 80 TEXT = 'Character 80 of Antoine (2002)';

	TEXT   CHARACTER = 81 TEXT = 'Character 81 of Antoine (2002)';

	TEXT   CHARACTER = 82 TEXT = 'Character 82 of Antoine (2002)';

	TEXT   CHARACTER = 83 TEXT = 'Character 83 of Antoine (2002)';

	TEXT   CHARACTER = 84 TEXT = 'Character 84 of Antoine (2002), emended by Boada Sa�a (2008)';

	TEXT   CHARACTER = 85 TEXT = 'Character 85 of Antoine (2002)';

	TEXT   CHARACTER = 86 TEXT = 'Character 86 of Antoine (2002)';

	TEXT   CHARACTER = 87 TEXT = 'Character 87 of Antoine (2002)';

	TEXT   CHARACTER = 88 TEXT = 'Character 88 of Antoine (2002), emended by Boada Sa�a (2008)';

	TEXT   CHARACTER = 89 TEXT = 'Character 89 of Antoine (2002)';

	TEXT   CHARACTER = 90 TEXT = 'Character 90 of Antoine (2002)';

	TEXT   CHARACTER = 91 TEXT = 'Character 91 of Antoine (2002). Can be either a P1 sensu stricto or a persistent D1.';

	TEXT   CHARACTER = 92 TEXT = 'Character 92 of Antoine (2002)';

	TEXT   CHARACTER = 93 TEXT = 'Character 93 of Antoine (2002)';

	TEXT   CHARACTER = 94 TEXT = 'Character 94 of Antoine (2002)';

	TEXT   CHARACTER = 95 TEXT = 'Character 95 of Antoine (2002)';

	TEXT   CHARACTER = 96 TEXT = 'Character 96 of Antoine (2002)';

	TEXT   CHARACTER = 97 TEXT = 'Character 97 of Antoine (2002)';

	TEXT   CHARACTER = 98 TEXT = 'Character 98 of Antoine (2002)';

	TEXT   CHARACTER = 99 TEXT = 'Character 99 of Antoine (2002), emended by Boada Sa�a (2008). To be scored on pristine or unworn teeth, ideally.';

	TEXT   CHARACTER = 100 TEXT = 'Character 100 of Antoine (2002)';

	TEXT   CHARACTER = 101 TEXT = 'Character 101 of Antoine (2002)';

	TEXT   CHARACTER = 102 TEXT = 'Character 102 of Antoine (2002)';

	TEXT   CHARACTER = 103 TEXT = 'Character 103 of Antoine (2002)';

	TEXT   CHARACTER = 104 TEXT = 'Character 104 of Antoine (2002)';

	TEXT   CHARACTER = 105 TEXT = 'Character 105 of Antoine (2002)';

	TEXT   CHARACTER = 106 TEXT = 'Character 106 of Antoine (2002)';

	TEXT   CHARACTER = 107 TEXT = 'Character 107 of Antoine (2002)';

	TEXT   CHARACTER = 108 TEXT = 'Character 108 of Antoine (2002)';

	TEXT   CHARACTER = 109 TEXT = 'Character 109 of Antoine (2002)';

	TEXT   CHARACTER = 110 TEXT = 'Character 110 of Antoine (2002)';

	TEXT   CHARACTER = 111 TEXT = 'Character 111 of Antoine (2002)';

	TEXT   CHARACTER = 112 TEXT = 'Character 112 of Antoine (2002)';

	TEXT   CHARACTER = 113 TEXT = 'Character 113 of Antoine (2002)';

	TEXT   CHARACTER = 114 TEXT = 'Character 114 of Antoine (2002)';

	TEXT   CHARACTER = 115 TEXT = 'Character 115 of Antoine (2002)';

	TEXT   CHARACTER = 116 TEXT = 'Character 116 of Antoine (2002)';

	TEXT   CHARACTER = 117 TEXT = 'Character 117 of Antoine (2002)';

	TEXT   CHARACTER = 118 TEXT = 'Character 118 of Antoine (2002)';

	TEXT   CHARACTER = 119 TEXT = 'Character 119 of Antoine (2002)';

	TEXT   CHARACTER = 120 TEXT = 'Character 120 of Antoine (2002)';

	TEXT   CHARACTER = 121 TEXT = 'Character 121 of Antoine (2002)';

	TEXT   CHARACTER = 122 TEXT = 'Character 122 of Antoine (2002)';

	TEXT   CHARACTER = 123 TEXT = 'Character 123 of Antoine (2002)';

	TEXT   CHARACTER = 124 TEXT = 'Character 124 of Antoine (2002)';

	TEXT   CHARACTER = 125 TEXT = 'Character 125 of Antoine (2002)';

	TEXT   CHARACTER = 126 TEXT = 'Character 126 of Antoine (2002)';

	TEXT   CHARACTER = 127 TEXT = 'Character 127 of Antoine (2002)';

	TEXT   CHARACTER = 128 TEXT = 'Character 128 of Antoine (2002)';

	TEXT   CHARACTER = 129 TEXT = 'Character 129 of Antoine (2002)';

	TEXT   CHARACTER = 130 TEXT = 'Character 130 of Antoine (2002)';

	TEXT   CHARACTER = 131 TEXT = 'Character 131 of Antoine (2002)';

	TEXT   CHARACTER = 132 TEXT = 'Character 132 of Antoine (2002)';

	TEXT   CHARACTER = 133 TEXT = 'Character 133 of Antoine (2002)';

	TEXT   CHARACTER = 134 TEXT = 'Character 134 of Antoine (2002)';

	TEXT   CHARACTER = 135 TEXT = 'Character 135 of Antoine (2002)';

	TEXT   CHARACTER = 136 TEXT = 'Character 136 of Antoine (2002)';

	TEXT   CHARACTER = 137 TEXT = 'Character 137 of Antoine (2002)';

	TEXT   CHARACTER = 138 TEXT = 'Character 138 of Antoine (2002)';

	TEXT   CHARACTER = 139 TEXT = 'Character 139 of Antoine (2002)';

	TEXT   CHARACTER = 140 TEXT = 'Character 140 of Antoine (2002)';

	TEXT   CHARACTER = 141 TEXT = 'Character 141 of Antoine (2002)';

	TEXT   CHARACTER = 142 TEXT = 'Character 142 of Antoine (2002)';

	TEXT   CHARACTER = 143 TEXT = 'Character 143 of Antoine (2002)';

	TEXT   CHARACTER = 144 TEXT = 'Character 144 of Antoine (2002)';

	TEXT   CHARACTER = 145 TEXT = 'Character 145 of Antoine (2002)';

	TEXT   CHARACTER = 146 TEXT = 'Character 146 of Antoine (2002)';

	TEXT   CHARACTER = 147 TEXT = 'Character 147 of Antoine (2002)';

	TEXT   CHARACTER = 148 TEXT = 'Character 148 of Antoine (2002)';

	TEXT   CHARACTER = 149 TEXT = 'Character 149 of Antoine (2002), emended by Boada Sa�a (2008)';

	TEXT   CHARACTER = 150 TEXT = 'Character 150 of Antoine (2002)';

	TEXT   CHARACTER = 151 TEXT = 'Character 151 of Antoine (2002)';

	TEXT   CHARACTER = 152 TEXT = 'Character 152 of Antoine (2002)';

	TEXT   CHARACTER = 153 TEXT = 'Character 153 of Antoine (2002)';

	TEXT   CHARACTER = 154 TEXT = 'Character 154 of Antoine (2002)';

	TEXT   CHARACTER = 155 TEXT = 'Character 155 of Antoine (2002)';

	TEXT   CHARACTER = 156 TEXT = 'Character 156 of Antoine (2002)';

	TEXT   CHARACTER = 157 TEXT = 'Character 157 of Antoine (2002)';

	TEXT   CHARACTER = 158 TEXT = 'Character 158 of Antoine (2002)';

	TEXT   CHARACTER = 159 TEXT = 'Character 159 of Antoine (2002)';

	TEXT   CHARACTER = 160 TEXT = 'Character 160 of Antoine (2002)';

	TEXT   CHARACTER = 161 TEXT = 'Character 161 of Antoine (2002)';

	TEXT   CHARACTER = 162 TEXT = 'Character 162 of Antoine (2002)';

	TEXT   CHARACTER = 163 TEXT = 'Character 163 of Antoine (2002)';

	TEXT   CHARACTER = 164 TEXT = 'Character 164 of Antoine (2002)';

	TEXT   CHARACTER = 165 TEXT = 'Character 165 of Antoine (2002)';

	TEXT   CHARACTER = 166 TEXT = 'Character 166 of Antoine (2002)';

	TEXT   CHARACTER = 167 TEXT = 'Character 167 of Antoine (2002)';

	TEXT   CHARACTER = 168 TEXT = 'Character 168 of Antoine (2002)';

	TEXT   CHARACTER = 169 TEXT = 'Character 169 of Antoine (2002)';

	TEXT   CHARACTER = 170 TEXT = 'Character 170 of Antoine (2002)';

	TEXT   CHARACTER = 171 TEXT = 'Character 171 of Antoine (2002)';

	TEXT   CHARACTER = 172 TEXT = 'Character 172 of Antoine (2002)';

	TEXT   CHARACTER = 173 TEXT = 'Character 173 of Antoine (2002)';

	TEXT   CHARACTER = 174 TEXT = 'Character 174 of Antoine (2002)';

	TEXT   CHARACTER = 175 TEXT = 'Character 175 of Antoine (2002)';

	TEXT   CHARACTER = 176 TEXT = 'Character 176 of Antoine (2002)';

	TEXT   CHARACTER = 177 TEXT = 'Character 177 of Antoine (2002)';

	TEXT   CHARACTER = 178 TEXT = 'Character 178 of Antoine (2002)';

	TEXT   CHARACTER = 179 TEXT = 'Character 179 of Antoine (2002)';

	TEXT   CHARACTER = 180 TEXT = 'Character 180 of Antoine (2002)';

	TEXT   CHARACTER = 181 TEXT = 'Character 181 of Antoine (2002)';

	TEXT   CHARACTER = 182 TEXT = 'Character 182 of Antoine (2002)';

	TEXT   CHARACTER = 183 TEXT = 'Character 183 of Antoine (2002)';

	TEXT   CHARACTER = 184 TEXT = 'Character 184 of Antoine (2002)';

	TEXT   CHARACTER = 185 TEXT = 'Character 185 of Antoine (2002)';

	TEXT   CHARACTER = 186 TEXT = 'Character 186 of Antoine (2002)';

	TEXT   CHARACTER = 187 TEXT = 'Character 187 of Antoine (2002)';

	TEXT   CHARACTER = 188 TEXT = 'Character 188 of Antoine (2002)';

	TEXT   CHARACTER = 189 TEXT = 'Character 189 of Antoine (2002)';

	TEXT   CHARACTER = 190 TEXT = 'Character 190 of Antoine (2002)';

	TEXT   CHARACTER = 191 TEXT = 'Character 191 of Antoine (2002)';

	TEXT   CHARACTER = 192 TEXT = 'Character 192 of Antoine (2002)';

	TEXT   CHARACTER = 193 TEXT = 'Character 193 of Antoine (2002)';

	TEXT   CHARACTER = 194 TEXT = 'Character 194 of Antoine (2002)';

	TEXT   CHARACTER = 195 TEXT = 'Character 195 of Antoine (2002)';

	TEXT   CHARACTER = 196 TEXT = 'Character 196 of Antoine (2002)';

	TEXT   CHARACTER = 197 TEXT = 'Character 197 of Antoine (2002)';

	TEXT   CHARACTER = 198 TEXT = 'Character 198 of Antoine (2002)';

	TEXT   CHARACTER = 199 TEXT = 'Character 199 of Antoine (2002)';

	TEXT   CHARACTER = 200 TEXT = 'Character 200 of Antoine (2002)';

	TEXT   CHARACTER = 201 TEXT = 'Character 201 of Antoine (2002)';

	TEXT   CHARACTER = 202 TEXT = 'Character 202 of Antoine (2002)';

	TEXT   CHARACTER = 203 TEXT = 'Character 203 of Antoine (2002)';

	TEXT   CHARACTER = 204 TEXT = 'Character 204 of Antoine (2002)';

	TEXT   CHARACTER = 205 TEXT = 'Character 205 of Antoine (2002)';

	TEXT   CHARACTER = 206 TEXT = 'Character 206 of Antoine (2002)';

	TEXT   CHARACTER = 207 TEXT = 'Character 207 of Antoine (2002), emended by Boada Sa�a (2008)';

	TEXT   CHARACTER = 208 TEXT = 'Character 208 of Antoine (2002)';

	TEXT   CHARACTER = 209 TEXT = 'Character 209 of Antoine (2002)';

	TEXT   CHARACTER = 210 TEXT = 'Character 210 of Antoine (2002)';

	TEXT   CHARACTER = 211 TEXT = 'Character 211 of Antoine (2002)';

	TEXT   CHARACTER = 212 TEXT = 'Character 212 of Antoine (2002)';

	TEXT   CHARACTER = 213 TEXT = 'Character 213 of Antoine (2002)';

	TEXT   CHARACTER = 214 TEXT = 'Character 214 of Antoine (2002)';

	TEXT   CHARACTER = 215 TEXT = 'Character 215 of Antoine (2002)';

	TEXT   CHARACTER = 216 TEXT = 'Character 216 of Antoine (2002)';

	TEXT   CHARACTER = 217 TEXT = 'Character 217 of Antoine (2002)';

	TEXT   CHARACTER = 218 TEXT = 'Character 218 of Antoine (2002)';

	TEXT   CHARACTER = 219 TEXT = 'Character 219 of Antoine (2002), emended by Boada Sa�a (2008)';

	TEXT   CHARACTER = 220 TEXT = 'Character 220 of Antoine (2002)';

	TEXT   CHARACTER = 221 TEXT = 'Character 221 of Antoine (2002)';

	TEXT   CHARACTER = 222 TEXT = 'Character 222 of Antoine (2002)';

	TEXT   CHARACTER = 223 TEXT = 'Character 223 of Antoine (2002)';

	TEXT   CHARACTER = 224 TEXT = 'Character 224 of Antoine (2002)';

	TEXT   CHARACTER = 225 TEXT = 'Character 225 of Antoine (2002)';

	TEXT   CHARACTER = 226 TEXT = 'Character 226 of Antoine (2002)';

	TEXT   CHARACTER = 227 TEXT = 'Character 227 of Antoine (2002)';

	TEXT   CHARACTER = 228 TEXT = 'Character 228 of Antoine (2002)';

	TEXT   CHARACTER = 229 TEXT = 'Character 229 of Antoine (2002)';

	TEXT   CHARACTER = 230 TEXT = 'Character 230 of Antoine (2002)';

	TEXT   CHARACTER = 231 TEXT = 'Character 231 of Antoine (2002)';

	TEXT   CHARACTER = 232 TEXT = 'Character 232 of Antoine (2002)';

	TEXT   CHARACTER = 233 TEXT = 'Character 233 of Antoine (2002)';

	TEXT   CHARACTER = 234 TEXT = 'Character 234 of Antoine (2002)';

	TEXT   CHARACTER = 235 TEXT = 'Character 235 of Antoine (2002)';

	TEXT   CHARACTER = 236 TEXT = 'Character 236 of Antoine (2002)';

	TEXT   CHARACTER = 237 TEXT = 'Character 237 of Antoine (2002)';

	TEXT   CHARACTER = 238 TEXT = 'Character 238 of Antoine (2002)';

	TEXT   CHARACTER = 239 TEXT = 'Character 239 of Antoine (2002)';

	TEXT   CHARACTER = 240 TEXT = 'Character 240 of Antoine (2002)';

	TEXT   CHARACTER = 241 TEXT = 'Character 241 of Antoine (2002)';

	TEXT   CHARACTER = 242 TEXT = 'Character 242 of Antoine (2002)';

	TEXT   CHARACTER = 243 TEXT = 'Character 243 of Antoine (2002)';

	TEXT   CHARACTER = 244 TEXT = 'Character 244 of Antoine (2002)';

	TEXT   CHARACTER = 245 TEXT = 'Character 245 of Antoine (2002)';

	TEXT   CHARACTER = 246 TEXT = 'Character 246 of Antoine (2002)';

	TEXT   CHARACTER = 247 TEXT = 'Character 247 of Antoine (2002)';

	TEXT   CHARACTER = 248 TEXT = 'Character 248 of Antoine (2002)';

	TEXT   CHARACTER = 249 TEXT = 'Character 249 of Antoine (2002)';

	TEXT   CHARACTER = 250 TEXT = 'Character 250 of Antoine (2002)';

	TEXT   CHARACTER = 251 TEXT = 'Character 251 of Antoine (2002)';

	TEXT   CHARACTER = 252 TEXT = 'Character 252 of Antoine (2002)';

	TEXT   CHARACTER = 253 TEXT = 'Character 253 of Antoine (2002)';

	TEXT   CHARACTER = 254 TEXT = 'Character 254 of Antoine (2002)';

	TEXT   CHARACTER = 255 TEXT = 'Character 255 of Antoine (2002)';

	TEXT   CHARACTER = 256 TEXT = 'Character 256 of Antoine (2002)';

	TEXT   CHARACTER = 257 TEXT = 'Character 257 of Antoine (2002)';

	TEXT   CHARACTER = 258 TEXT = 'Character 258 of Antoine (2002)';

	TEXT   CHARACTER = 259 TEXT = 'Character 259 of Antoine (2002)';

	TEXT   CHARACTER = 260 TEXT = 'Modified from the character 260 of Antoine (2002): state 2 added (see Boada Sa�a, 2008)';

	TEXT   CHARACTER = 261 TEXT = 'Character 261 of Antoine (2002), emended by Boada Sa�a (2008)';

	TEXT   CHARACTER = 262 TEXT = 'Character 262 of Antoine (2002)';

	TEXT   CHARACTER = 263 TEXT = 'Character 263 of Antoine (2002)';

	TEXT   CHARACTER = 264 TEXT = 'Character 264 of Antoine (2002)';

	TEXT   CHARACTER = 265 TEXT = 'Character 265 of Antoine (2002)';

	TEXT   CHARACTER = 266 TEXT = 'Character 266 of Antoine (2002)';

	TEXT   CHARACTER = 267 TEXT = 'Character 267 of Antoine (2002)';

	TEXT   CHARACTER = 268 TEXT = 'Character 268 of Antoine (2002)';

	TEXT   CHARACTER = 269 TEXT = 'Character 269 of Antoine (2002)';

	TEXT   CHARACTER = 270 TEXT = 'Character 270 of Antoine (2002)';

	TEXT   CHARACTER = 271 TEXT = 'Character 271 of Antoine (2002)';

	TEXT   CHARACTER = 272 TEXT = 'Character 272 of Antoine (2002), emended by Boada Sa�a (2008)';

	TEXT   CHARACTER = 273 TEXT = 'Character 273 of Antoine (2002)';

	TEXT   CHARACTER = 274 TEXT = 'Character 274 of Antoine (2002)';

	TEXT   CHARACTER = 275 TEXT = 'Modified from the character 275 of Antoine (2002): state 1 added.';

	TEXT   CHARACTER = 276 TEXT = 'Character 276 of Antoine (2002)';

	TEXT   CHARACTER = 277 TEXT = 'Character 277 of Antoine (2002)';

	TEXT   CHARACTER = 278 TEXT = 'Character 278 of Antoine (2002)';

	TEXT   CHARACTER = 279 TEXT = 'Character 279 of Antoine (2002)';

	TEXT   CHARACTER = 280 TEXT = 'Character 280 of Antoine (2002)';

	TEXT   CHARACTER = 281 TEXT = 'Character 281 of Antoine (2002)';

	TEXT   CHARACTER = 282 TEXT = 'Character 282 of Antoine (2002)';

END;

BEGIN MESQUITECHARMODELS;
	ProbModelSet * UNTITLED   =  'Mk1 (est.)':  1- 282;
END;

Begin MESQUITE;
		MESQUITESCRIPTVERSION 2;
		TITLE AUTO;
		tell ProjectCoordinator;
		timeSaved 1694593670154;
		getEmployee #mesquite.minimal.ManageTaxa.ManageTaxa;
		tell It;
			setID 0 5771975576894781584;
			tell It;
				setDefaultOrder  0 1 2 3 4 5 6 7 8 9 11 12 13 14 15 16 17 19 20 22 23 24 25 26 27 28 29 49 50 35 36 37 38 39 40 41 42 43 44;
				attachments ;
			endTell;
		endTell;
		getEmployee #mesquite.charMatrices.ManageCharacters.ManageCharacters;
		tell It;
			setID 0 8733805680975850686;
			mqVersion 360;
			checksumv 0 3 2425392906 null  getNumChars 282 numChars 282 getNumTaxa 39 numTaxa 39   short true   bits 15   states 15   sumSquaresStatesOnly 34904.0 sumSquares 34904.0 longCompressibleToShort false usingShortMatrix true   NumFiles 1 NumMatrices 1;
			mqVersion;
		endTell;
		getWindow;
		tell It;
			suppress;
			setResourcesState false false 100;
			setPopoutState 300;
			setExplanationSize 0;
			setAnnotationSize 0;
			setFontIncAnnot 0;
			setFontIncExp 0;
			setSize 1280 601;
			setLocation -8 0;
			setFont SanSerif;
			setFontSize 10;
			getToolPalette;
			tell It;
			endTell;
			desuppress;
		endTell;
		getEmployee  #mesquite.charMatrices.BasicDataWindowCoord.BasicDataWindowCoord;
		tell It;
			showDataWindow #8733805680975850686 #mesquite.charMatrices.BasicDataWindowMaker.BasicDataWindowMaker;
			tell It;
				getWindow;
				tell It;
					getTable;
					tell It;
						rowNamesWidth 186;
					endTell;
					setExplanationSize 30;
					setAnnotationSize 20;
					setFontIncAnnot 0;
					setFontIncExp 0;
					setSize 1180 529;
					setLocation -8 0;
					setFont SanSerif;
					setFontSize 10;
					getToolPalette;
					tell It;
						setTool mesquite.charMatrices.BasicDataWindowMaker.BasicDataWindow.ibeam;
					endTell;
					setActive;
					setTool mesquite.charMatrices.BasicDataWindowMaker.BasicDataWindow.ibeam;
					colorCells  #mesquite.charMatrices.NoColor.NoColor;
					colorRowNames  #mesquite.charMatrices.TaxonGroupColor.TaxonGroupColor;
					colorColumnNames  #mesquite.charMatrices.CharGroupColor.CharGroupColor;
					colorText  #mesquite.charMatrices.NoColor.NoColor;
					setBackground White;
					toggleShowNames off;
					toggleShowTaxonNames on;
					toggleTight off;
					toggleThinRows off;
					toggleShowChanges on;
					toggleSeparateLines off;
					toggleShowStates on;
					toggleAutoWCharNames on;
					toggleAutoTaxonNames off;
					toggleShowDefaultCharNames off;
					toggleConstrainCW on;
					toggleBirdsEye off;
					toggleShowPaleGrid off;
					toggleShowPaleCellColors off;
					toggleShowPaleExcluded off;
					togglePaleInapplicable on;
					togglePaleMissing off;
					toggleShowBoldCellText off;
					toggleAllowAutosize on;
					toggleColorsPanel off;
					toggleDiagonal on;
					setDiagonalHeight 80;
					toggleLinkedScrolling on;
					toggleScrollLinkedTables off;
				endTell;
				showWindow;
				getWindow;
				tell It;
					forceAutosize;
				endTell;
				getEmployee #mesquite.charMatrices.AlterData.AlterData;
				tell It;
					toggleBySubmenus off;
				endTell;
				getEmployee #mesquite.charMatrices.ColorByState.ColorByState;
				tell It;
					setStateLimit 9;
					toggleUniformMaximum on;
				endTell;
				getEmployee #mesquite.charMatrices.ColorCells.ColorCells;
				tell It;
					setColor Red;
					removeColor off;
				endTell;
				getEmployee #mesquite.categ.StateNamesStrip.StateNamesStrip;
				tell It;
					showStrip off;
				endTell;
				getEmployee #mesquite.charMatrices.AnnotPanel.AnnotPanel;
				tell It;
					togglePanel off;
				endTell;
				getEmployee #mesquite.charMatrices.CharReferenceStrip.CharReferenceStrip;
				tell It;
					showStrip off;
				endTell;
				getEmployee #mesquite.charMatrices.QuickKeySelector.QuickKeySelector;
				tell It;
					autotabOff;
				endTell;
				getEmployee #mesquite.charMatrices.SelSummaryStrip.SelSummaryStrip;
				tell It;
					showStrip off;
				endTell;
				getEmployee #mesquite.categ.SmallStateNamesEditor.SmallStateNamesEditor;
				tell It;
					panelOpen true;
				endTell;
			endTell;
		endTell;
		getEmployee  #mesquite.charMatrices.ManageCharacters.ManageCharacters;
		tell It;
			showCharacters #8733805680975850686 #mesquite.lists.CharacterList.CharacterList;
			tell It;
				setData 0;
				getWindow;
				tell It;
					useTargetValue off;
					setTargetValue ;
					newAssistant  #mesquite.lists.DefaultCharOrder.DefaultCharOrder;
					newAssistant  #mesquite.lists.CharListInclusion.CharListInclusion;
					newAssistant  #mesquite.lists.CharListPartition.CharListPartition;
					newAssistant  #mesquite.parsimony.CharListParsModels.CharListParsModels;
					setExplanationSize 30;
					setAnnotationSize 20;
					setFontIncAnnot 0;
					setFontIncExp 0;
					setSize 1180 529;
					setLocation -8 0;
					setFont SanSerif;
					setFontSize 10;
					getToolPalette;
					tell It;
					endTell;
				endTell;
				showWindow;
				getEmployee #mesquite.lists.CharListAnnotPanel.CharListAnnotPanel;
				tell It;
					togglePanel off;
				endTell;
			endTell;
		endTell;
		endTell;
end;
