# Supplementary material for: New materials of plesiacerathere (Perissodactyla, Rhinocerotidae) from the late Early Miocene of Northern China
Source: PeerJ. 2024 Jan 31;12:e16822. doi: 10.7717/peerj.16822 (PMC10838079; doi:10.7717/peerj.16822)
Supplement: Supplemental Information 2 [file peerj-12-16822-s002.log]

P A U P *
Version 4.0a (build 169) for 32-bit Microsoft Windows (built on Feb 10 2021 at 22:12:44)
Wed Sep 13 17:29:00 2023


Processing of file "D:\0 sundanhui\C�����\����\1Ͷ��\20230702PeerJ\20230815һ��\Appendix 1.nex" begins...

Data matrix has 39 taxa, 282 characters
Valid character-state symbols: 0123
Missing data identified by '?'
Gaps identified by '-'
Case significant for alphabetic character-state symbols

Character types changed:
  Of 282 total characters:
    277 characters are of type 'ord' (Wagner)
    5 characters are of type 'unord'
    All characters have equal weight

*** Skipping "NOTES" block

*** Skipping "MESQUITECHARMODELS" block

*** Skipping "MESQUITE" block

Processing of input file "Appendix 1.nex" completed.

paup> outgroup 1-4;

Outgroup status changed:
  4 taxa transferred to outgroup
  Total number of taxa now in outgroup = 4
  Number of ingroup taxa = 35

paup> hsearch addSeq=random nreps=1000 hold=10;

Heuristic search settings:
  Optimality criterion = parsimony
    Character-status summary:
      Of 282 total characters:
        277 characters are of type 'ord' (Wagner)
        5 characters are of type 'unord'
        All characters have equal weight
        13 characters are constant (proportion = 0.0460993)
        21 variable characters are parsimony-uninformative
        Number of parsimony-informative characters = 248
    Gaps are treated as "missing"
  Starting tree(s) obtained via stepwise addition
    Addition sequence: random
    Number of replicates = 1000
    Starting seed = generated automatically
    Number of trees held at each step = 10
  Branch-swapping algorithm: tree-bisection-reconnection (TBR) with reconnection limit = 8
    Steepest descent option not in effect
  Initial 'Maxtrees' setting = 100
  Branches collapsed (creating polytomies) if maximum branch length is zero
  'MulTrees' option in effect
  No topological constraints in effect
  Trees are unrooted

Heuristic search completed
  Total number of rearrangements tried = 29511964
  Score of best tree(s) found = 1223
  Number of trees retained = 4
  Time used = 14.19 sec (CPU time = 14.38 sec)

Tree-island profile:
                     First      Last                        First    Times
Island      Size      tree      tree           Score    replicate      hit
--------------------------------------------------------------------------
     1         2         1         2            1223            1     402
     2         2         3         4            1223            2     206
     3         2         -         -            1224            7     179*
     4         2         -         -            1225            5     141*
     5         4         -         -            1225          647       1
     6         2         -         -            1227            3      44*
     7         1         -         -            1236          893       4*
     8         2         -         -            1236          420       2*
     9         3         -         -            1236          507       2*
    10         2         -         -            1239          880       1
    11         4         -         -            1240          407       2*
    12        20         -         -            1245          367       1
    13         1         -         -            1270           95       6*
    14         1         -         -            1271          611       2*
    15         1         -         -            1273          929       1
    16         1         -         -            1276          242       2*
    17         2         -         -            1277          245       2*
    18         6         -         -            1279          752       2*

Note(s):
    * Multiple hits on islands of unsaved trees may in fact represent different islands

paup> contree / treeFile='D:\0 sundanhui\C�����\����\1Ͷ��\20230702PeerJ\20230815һ��\consensus.tre';

Strict consensus of 4 trees:

                                                                                                              /------- Tapirus terrestris
                                                                                                      /-------+
                                                                                                      |       \------- Hyrachyus eximius
/-----------------------------------------------------------------------------------------------------+
|                                                                                                     \--------------- Trigonias osborni
|
+--------------------------------------------------------------------------------------------------------------------- Ronzotherium filholi
|
|                                    /-------------------------------------------------------------------------------- Bugtirhinus praecursor
|                                    |
|                                    |                                                                        /------- Elasmotherium caucasicum
|                                    |                                                                /-------+
|                                    |                                                                |       \------- Elasmotherium sibiricum
|                                    |                                                         /------+
|                                    |                                                  /------+      \--------------- Elasmotherium primigenium
|                                    |                                                  |      |
|                                    |                                                  |      \---------------------- Sinotherium lagrelii
|                                    |                                                  |
|                                    |                                          /-------+                     /------- Parelasmotherium schansiense
|                                    |                                          |       +---------------------+
|                            /-------+                                          |       |                     \------- Parelasmotherium linxiaense
|                            |       |                                   /------+       |
|                            |       |                                   |      |       \----------------------------- Ningxiatherium longirhinus
|                            |       |                                   |      |
|                            |       |                            /------+      \------------------------------------- Tongxinotherium latirhinum
|                            |       |                            |      |
|                            |       |                     /------+      \-------------------------------------------- Iranotherium morgani
|                            |       |                     |      |
|                     /------+       |             /-------+      \--------------------------------------------------- Hispanotherium tungurense
|                     |      |       |             |       |
|                     |      |       |      /------+       \---------------------------------------------------------- Procoelodonta mongoliense
|                     |      |       |      |      |
|                     |      |       \------+      \------------------------------------------------------------------ Hispanotherium matritense
|              /------+      |              |
|              |      |      |              \------------------------------------------------------------------------- Caementodon caucasicum
|              |      |      |
|              |      |      \---------------------------------------------------------------------------------------- Menoceras arikarense
|              |      |
|              |      \----------------------------------------------------------------------------------------------- Diceratherium armatum
|              |
|              |                                                                                      /--------------- Brachypotherium brachypus
|              |                                                                                      |
|              |                                                         /----------------------------+       /------- Prosantorhinus douvillei
|              |                                                         |                            \-------+
|              |                                                         |                                    \------- Prosantorhinus yei
|              |                                                         |
|              |                                                         |                                    /------- Plesiaceratherium fahlbuschi
|              |                                                         |                            /-------+
|      /-------+                                                         |                            |       \------- Plesiaceratherium lumiarense
|      |       |                                                         |                            |
|      |       |                                                         |                     /------+--------------- Plesiaceratherium gracile
|      |       |                                                         |                     |      |
|      |       |                                                  /------+              /------+      \--------------- Plesiaceratherium platyodon
|      |       |                                                  |      |              |      |
|      |       |                                                  |      |              |      \---------------------- Plesiaceratherium tongxinense
|      |       |                                                  |      |              |
|      |       |                                                  |      |              |                     /------- Chilotherium anderssoni
|      |       |                                                  |      |              |             /-------+
|      |       |                                                  |      |      /-------+             |       \------- Chilotherium wimani
|      |       |                                                  |      |      |       |      /------+
|      |       |                                                  |      |      |       +------+      \--------------- Shansirhinus ringstroemi
\------+       |                                                  |      |      |       |      |
       |       \--------------------------------------------------+      |      |       |      \---------------------- Acerorhinus yuanmouensis
       |                                                          |      \------+       |
       |                                                          |             |       \----------------------------- Acerorhinus zernowi
       |                                                          |             |
       |                                                          |             |                     /--------------- Aceratherium incisivum
       |                                                          |             |                     |
       |                                                          |             \---------------------+       /------- Alicornops simorrense
       |                                                          |                                   \-------+
       |                                                          |                                           \------- Hoploaceratherium tetradactylum
       |                                                          |
       |                                                          \--------------------------------------------------- Protaceratherium minutum
       |
       |                                                                                                      /------- Mesaceratherium gaimersheimense
       \------------------------------------------------------------------------------------------------------+
                                                                                                              \------- Mesaceratherium welcommi

Consensus tree(s) written to treefile: D:\0 sundanhui\C�����\����\1Ͷ��\20230702PeerJ\20230815һ��\consensus.tre

Processing of file "consensus.tre" begins...

1 tree read from TREES block; time used = 0.00 sec (CPU time = 0.00 sec)

Processing of input file "consensus.tre" completed.

paup> describeTrees / apoList;

Tree description:

  Unrooted tree(s) rooted using outgroup method
  Optimality criterion = parsimony
    Character-status summary:
      Of 282 total characters:
        277 characters are of type 'ord' (Wagner)
        5 characters are of type 'unord'
        All characters have equal weight
        13 characters are constant (proportion = 0.0460993)
        21 variable characters are parsimony-uninformative
        Number of parsimony-informative characters = 248
    Gaps are treated as "missing"
    Character-state optimization: Accelerated transformation (ACCTRAN)

Tree 1 ("Strict") (rooted using user-specified outgroup)

Tree length = 1233
Consistency index (CI) = 0.3001
Homoplasy index (HI) = 0.6999
CI excluding uninformative characters = 0.2868
HI excluding uninformative characters = 0.7132
Retention index (RI) = 0.5738
Rescaled consistency index (RC) = 0.1722

                                                                                                              /------- Tapirus terrestris
                                                                                                      /------73
                                                                                                      |       \------- Hyrachyus eximius
/----------------------------------------------------------------------------------------------------72
|                                                                                                     \--------------- Trigonias osborni
|
+--------------------------------------------------------------------------------------------------------------------- Ronzotherium filholi
|
|                                    /-------------------------------------------------------------------------------- Bugtirhinus praecursor
|                                    |
|                                    |                                                                        /------- Elasmotherium caucasicum
|                                    |                                                                /------40
|                                    |                                                                |       \------- Elasmotherium sibiricum
|                                    |                                                         /-----41
|                                    |                                                  /-----42      \--------------- Elasmotherium primigenium
|                                    |                                                  |      |
|                                    |                                                  |      \---------------------- Sinotherium lagrelii
|                                    |                                                  |
|                                    |                                          /------44                     /------- Parelasmotherium schansiense
|                                    |                                          |       +--------------------43
|                            /------51                                          |       |                     \------- Parelasmotherium linxiaense
|                            |       |                                   /-----45       |
|                            |       |                                   |      |       \----------------------------- Ningxiatherium longirhinus
|                            |       |                                   |      |
|                            |       |                            /-----46      \------------------------------------- Tongxinotherium latirhinum
|                            |       |                            |      |
|                            |       |                     /-----47      \-------------------------------------------- Iranotherium morgani
|                            |       |                     |      |
|                     /-----52       |             /------48      \--------------------------------------------------- Hispanotherium tungurense
|                     |      |       |             |       |
|                     |      |       |      /-----49       \---------------------------------------------------------- Procoelodonta mongoliense
|                     |      |       |      |      |
71                    |      |       \-----50      \------------------------------------------------------------------ Hispanotherium matritense
|              /-----53      |              |
|              |      |      |              \------------------------------------------------------------------------- Caementodon caucasicum
|              |      |      |
|              |      |      \---------------------------------------------------------------------------------------- Menoceras arikarense
|              |      |
|              |      \----------------------------------------------------------------------------------------------- Diceratherium armatum
|              |
|              |                                                                                      /--------------- Brachypotherium brachypus
|              |                                                                                      |
|              |                                                         /---------------------------55       /------- Prosantorhinus douvillei
|              |                                                         |                            \------54
|              |                                                         |                                    \------- Prosantorhinus yei
|              |                                                         |
|              |                                                         |                                    /------- Plesiaceratherium fahlbuschi
|              |                                                         |                            /------56
|      /------68                                                         |                            |       \------- Plesiaceratherium lumiarense
|      |       |                                                         |                            |
|      |       |                                                         |                     /-----57--------------- Plesiaceratherium gracile
|      |       |                                                         |                     |      |
|      |       |                                                  /-----66              /-----58      \--------------- Plesiaceratherium platyodon
|      |       |                                                  |      |              |      |
|      |       |                                                  |      |              |      \---------------------- Plesiaceratherium tongxinense
|      |       |                                                  |      |              |
|      |       |                                                  |      |              |                     /------- Chilotherium anderssoni
|      |       |                                                  |      |              |             /------59
|      |       |                                                  |      |      /------62             |       \------- Chilotherium wimani
|      |       |                                                  |      |      |       |      /-----60
|      |       |                                                  |      |      |       +-----61      \--------------- Shansirhinus ringstroemi
\-----70       |                                                  |      |      |       |      |
       |       \-------------------------------------------------67      |      |       |      \---------------------- Acerorhinus yuanmouensis
       |                                                          |      \-----65       |
       |                                                          |             |       \----------------------------- Acerorhinus zernowi
       |                                                          |             |
       |                                                          |             |                     /--------------- Aceratherium incisivum
       |                                                          |             |                     |
       |                                                          |             \--------------------64       /------- Alicornops simorrense
       |                                                          |                                   \------63
       |                                                          |                                           \------- Hoploaceratherium tetradactylum
       |                                                          |
       |                                                          \--------------------------------------------------- Protaceratherium minutum
       |
       |                                                                                                      /------- Mesaceratherium gaimersheimense
       \-----------------------------------------------------------------------------------------------------69
                                                                                                              \------- Mesaceratherium welcommi

Apomorphy lists:

      Branch                                Character                                                                         Steps      CI   Change
----------------------------------------------------------------------------------------------------------------------------------------------------
node_71 --> node_72                         15 (Skull: dorsal profile)                                                            1   0.167  1 ==> 0
                                            16 (Sphenoid: foramina sphenorbitale & rotundum)                                      1   0.500  1 --> 0
                                            18 (External auditory pseudo-meatus)                                                  1   0.250  0 --> 1
                                            20 (Occipital: nuchal tubercle)                                                       1   0.250  1 --> 2
                                            42 (Squamosal: processus postglenoidalis (articulation, in cross section))            1   0.333  1 ==> 0
                                            56 (Foramen mentale)                                                                  1   0.143  0 --> 1
                                            63 (Compared length of P-p/M-m)                                                       1   0.222  0 --> 1
                                            74 (I3)                                                                               1   1.000  1 ==> 0
                                            75 (C)                                                                                1   0.500  1 ==> 0
                                            94 (P2: protocone and hypocone)                                                       1   0.375  1 ==> 2
                                            108 (P4: metacone and hypocone)                                                       1   0.250  0 --> 1
                                            110 (Upper molars: antecrochet)                                                       1   0.429  2 ==> 1
                                            111 (Upper molars: crochet)                                                           2   0.250  2 ==> 0
                                            120 (M1-2: metastyle)                                                                 1   0.250  1 ==> 0
                                            144 (Lower cheek teeth: metaconid)                                                    1   0.200  0 --> 1
                                            147 (Lower premolars: lingual cingulum)                                               1   0.167  1 --> 2
                                            157 (Lower molars: lingual cingulum)                                                  2   0.200  0 --> 2
                                            179 (d2: paralophid)                                                                  1   0.333  1 --> 0
                                            199 (Radius: proximal ulna-facets)                                                    1   0.214  1 --> 0
                                            230 (McIV: proximal facet, outline)                                                   1   0.400  1 --> 0
                                            263 (Astragalus: calcaneus-facets 2 and 3)                                            1   0.188  1 --> 0
node_72 --> node_73                         23 (Skull)                                                                            1   0.333  1 ==> 0
                                            44 (Basioccipital: sagittal crest on the basilar process)                             1   0.250  1 ==> 0
                                            79 (i2: shape)                                                                        1   1.000  1 ==> 0
                                            81 (i3)                                                                               1   1.000  1 ==> 0
                                            82 (c)                                                                                1   0.500  1 ==> 0
                                            97 (P2: protocone/hypocone)                                                           1   0.125  0 --> 1
                                            99 (P2: protoloph)                                                                    1   0.143  1 --> 0
                                            110 (Upper molars: antecrochet)                                                       1   0.429  1 ==> 0
                                            154 (p2: paralophid)                                                                  1   0.500  0 ==> 1
                                            181 (d3: paralophid)                                                                  1   0.333  0 --> 1
                                            184 (Atlas: alar notch)                                                               1   1.000  1 ==> 0
                                            212 (Semilunate: distal border of the anterior side)                                  1   0.167  0 ==> 1
                                            220 (Magnum: posterior tuberosity)                                                    1   0.333  1 ==> 0
                                            252 (Astragalus: TD/H)                                                                1   0.400  1 ==> 0
                                            253 (Astragalus: APD/H)                                                               1   0.500  1 ==> 0
                                            271 (MtIII: proximal border of the anterior side, anterior view)                      2   0.250  0 ==> 2
node_73 --> Tapirus terrestris              3 (Nasal notch)                                                                       1   0.200  0 ==> 1
                                            11 (Zygomatic arch)                                                                   1   0.250  1 ==> 0
                                            18 (External auditory pseudo-meatus)                                                  1   0.250  1 --> 0
                                            19 (Occipital side)                                                                   1   0.200  0 ==> 1
                                            20 (Occipital: nuchal tubercle)                                                       2   0.250  2 ==> 0
                                            22 (Pterygoid: posterior margin)                                                      1   0.167  0 ==> 1
                                            26 (Nasal bones)                                                                      1   0.200  0 ==> 1
                                            34 (Zygomatic/frontal widths)                                                         1   0.200  0 ==> 1
                                            40 (Squamosal: transversal profile of the articular tubercle)                         1   0.200  0 ==> 1
                                            56 (Foramen mentale)                                                                  1   0.143  1 --> 0
                                            63 (Compared length of P-p/M-m)                                                       1   0.222  1 --> 0
                                            108 (P4: metacone and hypocone)                                                       1   0.250  1 --> 0
                                            142 (Lower cheek teeth: trigonid)                                                     1   0.167  0 ==> 1
                                            143 (Lower cheek teeth: trigonid)                                                     1   0.250  0 ==> 1
                                            144 (Lower cheek teeth: metaconid)                                                    1   0.200  1 --> 0
                                            147 (Lower premolars: lingual cingulum)                                               2   0.167  2 ==> 0
                                            150 (Lower premolars: labial cingulum)                                                1   0.167  0 ==> 1
                                            151 (d1/p1 (in adults))                                                               3   0.200  0 ==> 3
                                            157 (Lower molars: lingual cingulum)                                                  2   0.200  2 --> 0
                                            160 (Lower molars: labial cingulum)                                                   1   0.167  0 --> 1
                                            165 (D2: mesostyle)                                                                   1   0.250  0 ==> 1
                                            185 (Atlas: foramen vertebrale lateralis)                                             1   0.500  0 ==> 1
                                            187 (Atlas: axis-facets)                                                              1   0.667  0 ==> 1
                                            209 (Scaphoid: magnum-facet in lateral view)                                          1   0.333  0 ==> 1
                                            218 (Magnum: indentation on the medial side)                                          1   0.333  1 ==> 0
                                            242 (Tibia: antero-distal groove)                                                     1   0.250  0 ==> 1
                                            244 (Tibia: medio-distal gutter)                                                      1   0.250  0 ==> 1
                                            250 (Fibula: latero-distal gutter (tendon m. peronaeus))                              1   0.333  0 ==> 1
                                            254 (Astragalus: orientation of the fibula-facet)                                     1   0.200  0 ==> 1
node_73 --> Hyrachyus eximius               6 (Nasal/lachrymal: contact)                                                          1   0.250  1 ==> 0
                                            10 (Maxilla: base of the processus zygomaticus maxillari)                             1   0.125  0 ==> 1
                                            55 (Symphysis: posterior margin)                                                      1   0.333  1 ==> 0
                                            60 (Ramus)                                                                            1   0.333  0 ==> 1
                                            83 (Upper premolars: labial cingulum)                                                 1   0.150  0 ==> 1
                                            94 (P2: protocone and hypocone)                                                       1   0.375  2 ==> 0
                                            98 (P2: protoloph)                                                                    1   1.000  0 ==> 1
                                            102 (P3-4: protocone and hypocone)                                                    1   0.273  2 ==> 0
                                            104 (P3: protoloph)                                                                   1   1.000  0 ==> 1
                                            109 (Upper molars: labial cingulum)                                                   2   0.188  0 ==> 2
                                            121 (M1-2: metaloph)                                                                  1   0.167  0 ==> 1
                                            147 (Lower premolars: lingual cingulum)                                               1   0.167  2 ==> 3
                                            188 (Atlas: foramen transversarium)                                                   1   0.250  0 --> 1
                                            196 (Humerus: distal gutter on the epicondyle)                                        1   0.333  0 ==> 1
                                            199 (Radius: proximal ulna-facets)                                                    3   0.214  0 ==> 3
                                            201 (Radius/ulna)                                                                     1   0.250  0 ==> 1
                                            207 (Scaphoid: postero-proximal facet with semilunate)                                1   0.333  0 ==> 1
                                            211 (Semilunate: ulna-facet)                                                          1   0.500  0 ==> 1
                                            213 (Semilunate: anterior side)                                                       1   0.333  0 ==> 1
                                            238 (Femur: fovea capitis)                                                            1   0.250  0 --> 1
                                            263 (Astragalus: calcaneus-facets 2 and 3)                                            3   0.188  0 ==> 3
                                            272 (MtIII: posterior MtII-facet)                                                     1   0.333  0 ==> 1
                                            275 (MtIII: cuboid-facet)                                                             1   0.167  0 ==> 1
node_72 --> Trigonias osborni               1 (Nasal: lateral apophysis)                                                          1   0.250  0 ==> 1
                                            47 (Squamosal: processus posttympanicus)                                              1   0.286  0 ==> 1
                                            49 (Occipital: foramen magnum)                                                        1   0.200  0 ==> 1
                                            53 (Symphysis (orientation))                                                          2   0.286  0 ==> 2
                                            118 (M1-2: paracone fold)                                                             1   0.100  0 ==> 1
                                            149 (Lower premolars: labial cingulum)                                                1   0.200  0 ==> 1
                                            159 (Lower molars: labial cingulum)                                                   2   0.214  0 ==> 2
                                            174 (Lower milk teeth: protoconid fold)                                               1   0.250  0 ==> 1
                                            183 (Atlas: outline of the rachidian canal)                                           1   0.333  0 ==> 1
                                            208 (Scaphoid: trapezium-facet)                                                       1   0.250  0 ==> 1
                                            214 (Pyramidal: distal facet for semilunate)                                          1   0.200  0 --> 1
                                            223 (Unciform: posterior expansion of the pyramidal-facet)                            1   0.250  0 ==> 1
                                            241 (Femur: proximal border of the patellar trochlea)                                 1   0.500  0 ==> 1
                                            243 (Tibia: medio-distal gutter (tendon m. tibialis posterior))                       1   0.333  0 ==> 1
                                            266 (Calcaneus: tuber calcanei)                                                       1   0.333  0 ==> 1
                                            282 (Lateral metapodials: insertion of the m. interossei)                             1   0.333  0 ==> 1
node_71 --> Ronzotherium filholi            2 (Maxilla: foramen infraorbitalis)                                                   1   0.250  0 ==> 1
                                            11 (Zygomatic arch)                                                                   1   0.250  1 ==> 0
                                            12 (Zygomatic arch: processus postorbitalis)                                          1   0.167  0 --> 1
                                            20 (Occipital: nuchal tubercle)                                                       1   0.250  1 ==> 0
                                            35 (Frontal-parietal)                                                                 1   0.222  0 ==> 1
                                            36 (Occipital crest)                                                                  1   0.222  0 ==> 1
                                            37 (Maxilla: processus zygomaticus maxillari)                                         1   0.250  0 ==> 1
                                            38 (Vomer)                                                                            1   0.250  0 --> 1
                                            55 (Symphysis: posterior margin)                                                      1   0.333  1 ==> 0
                                            58 (Corpus mandibulae: lingual groove)                                                1   0.500  0 ==> 1
                                            61 (Ramus: processus coronoideus)                                                     1   0.333  0 ==> 1
                                            89 (P2-4: postfossette)                                                               1   0.286  0 ==> 1
                                            102 (P3-4: protocone and hypocone)                                                    1   0.273  2 ==> 3
                                            105 (P3: crista)                                                                      2   0.150  0 ==> 2
                                            107 (P4: antecrochet)                                                                 1   0.176  0 ==> 1
                                            109 (Upper molars: labial cingulum)                                                   1   0.188  0 ==> 1
                                            112 (Upper molars: crista)                                                            2   0.200  0 ==> 2
                                            119 (M1-2: metacone fold)                                                             1   0.200  0 --> 1
                                            188 (Atlas: foramen transversarium)                                                   1   0.250  0 --> 1
                                            191 (Scapula: glenoid fossa)                                                          1   0.250  0 ==> 1
                                            194 (Humerus: distal articulation)                                                    1   0.500  0 ==> 1
                                            199 (Radius: proximal ulna-facets)                                                    2   0.214  1 ==> 3
                                            218 (Magnum: indentation on the medial side)                                          1   0.333  1 ==> 0
                                            228 (McII: trapezium-facet)                                                           2   0.286  0 ==> 2
                                            230 (McIV: proximal facet, outline)                                                   1   0.400  1 --> 2
                                            258 (Astragalus: caudal border of the trochlea, in proximal view)                     1   0.250  0 --> 1
                                            261 (Astragalus: expansion of the calcaneus-facet 1)                                  2   0.143  0 --> 2
                                            265 (Calcaneus: tibia-facet)                                                          1   0.286  0 ==> 1
                                            268 (Navicular: cross section in proximal view)                                       1   0.333  0 ==> 1
node_71 --> node_70                         17 (Squamosal: area between temporal and nuchal crests)                               1   0.167  0 --> 1
                                            19 (Occipital side)                                                                   1   0.200  0 --> 1
                                            22 (Pterygoid: posterior margin)                                                      1   0.167  0 --> 1
                                            46 (Squamosal-occipital: processus posttympanicus and processus paraoccipitalis)      1   0.200  0 --> 1
                                            53 (Symphysis (orientation))                                                          1   0.286  0 --> 1
                                            57 (Corpus mandibulae: lingual groove)                                                1   0.200  0 ==> 1
                                            83 (Upper premolars: labial cingulum)                                                 3   0.150  0 ==> 3
                                            103 (P3-4: metaloph)                                                                  1   0.500  0 ==> 1
                                            110 (Upper molars: antecrochet)                                                       1   0.429  2 --> 3
                                            111 (Upper molars: crochet)                                                           1   0.250  2 --> 3
                                            115 (M1-2: constriction of the protocone)                                             3   0.600  0 ==> 3
                                            122 (M1-2: posterior part of the ectoloph)                                            1   0.250  0 ==> 1
                                            129 (M2: metaloph)                                                                    1   0.143  0 ==> 1
                                            133 (M3: ectoloph and metaloph)                                                       1   1.000  0 ==> 1
                                            138 (M3: posterior groove on the ectometaloph)                                        1   0.167  0 ==> 1
                                            140 (Lower cheek teeth: external groove)                                              1   0.250  0 --> 2
                                            146 (Lower premolars: lingual opening of the posterior valley (lingual view))         1   0.333  0 ==> 1
                                            151 (d1/p1 (in adults))                                                               1   0.200  0 --> 1
                                            152 (d1)                                                                              2   0.286  0 ==> 2
                                            159 (Lower molars: labial cingulum)                                                   1   0.214  0 --> 1
                                            160 (Lower molars: labial cingulum)                                                   1   0.167  0 --> 1
                                            163 (dI1)                                                                             1   1.000  0 --> 1
                                            164 (dI2)                                                                             1   1.000  0 --> 1
                                            190 (Scapula)                                                                         1   0.500  0 --> 1
                                            210 (Scaphoid: comparison between anterior and posterior heights)                     1   0.200  0 --> 1
                                            214 (Pyramidal: distal facet for semilunate)                                          1   0.200  0 --> 1
                                            238 (Femur: fovea capitis)                                                            1   0.250  0 --> 1
                                            263 (Astragalus: calcaneus-facets 2 and 3)                                            2   0.188  1 --> 3
                                            264 (Calcaneus: fibula-facet)                                                         1   0.200  0 ==> 1
                                            271 (MtIII: proximal border of the anterior side, anterior view)                      1   0.250  0 --> 1
                                            274 (MtIII: distal widening of the diaphysis (in adults))                             1   0.250  0 ==> 1
node_70 --> node_68                         67 (Cheek teeth: aspect of the enamel)                                                1   0.222  0 ==> 1
                                            70 (Cheek teeth: roots)                                                               1   0.286  0 ==> 1
                                            72 (I1: shape of the crown (cross section))                                           1   0.500  0 ==> 1
                                            73 (I2)                                                                               1   0.500  0 --> 1
                                            84 (P2-4: crochet)                                                                    2   0.222  0 --> 2
                                            147 (Lower premolars: lingual cingulum)                                               1   0.167  1 ==> 0
                                            161 (Lower molars: hypolophid)                                                        1   0.500  0 ==> 1
                                            201 (Radius/ulna)                                                                     1   0.250  0 ==> 1
                                            207 (Scaphoid: postero-proximal facet with semilunate)                                1   0.333  0 ==> 1
                                            212 (Semilunate: distal border of the anterior side)                                  1   0.167  0 --> 1
                                            227 (McII: anterior and posterior McIII-facets)                                       1   0.500  0 --> 1
                                            231 (McV)                                                                             1   0.500  0 --> 1
                                            259 (Astragalus: orientation trochlea/distal articulation)                            1   0.333  0 --> 1
node_68 --> node_53                         6 (Nasal/lachrymal: contact)                                                          1   0.250  1 --> 0
                                            10 (Maxilla: base of the processus zygomaticus maxillari)                             1   0.125  0 ==> 1
                                            20 (Occipital: nuchal tubercle)                                                       1   0.250  1 --> 2
                                            23 (Skull)                                                                            1   0.333  1 ==> 0
                                            29 (Paired nasal horns)                                                               1   0.500  0 --> 1
                                            38 (Vomer)                                                                            1   0.250  0 --> 1
                                            65 (Cheek teeth: cement)                                                              1   0.167  0 ==> 1
                                            143 (Lower cheek teeth: trigonid)                                                     1   0.250  0 ==> 1
                                            148 (Lower premolars: lingual cingulum)                                               1   0.500  0 --> 1
                                            151 (d1/p1 (in adults))                                                               2   0.200  1 ==> 3
                                            152 (d1)                                                                              1   0.286  2 --> 1
                                            172 (Lower milk teeth: constriction of the metaconid)                                 1   0.333  0 --> 1
                                            188 (Atlas: foramen transversarium)                                                   1   0.250  0 --> 1
                                            210 (Scaphoid: comparison between anterior and posterior heights)                     1   0.200  1 --> 0
                                            230 (McIV: proximal facet, outline)                                                   1   0.400  1 --> 2
                                            233 (Coxal: acetabulum)                                                               1   1.000  0 --> 1
                                            247 (Tibia: posterior apophysis)                                                      1   0.333  0 ==> 1
                                            248 (Fibula: proximal articulation)                                                   1   0.500  0 ==> 1
                                            265 (Calcaneus: tibia-facet)                                                          2   0.286  0 ==> 2
                                            268 (Navicular: cross section in proximal view)                                       1   0.333  0 ==> 1
node_53 --> node_52                         35 (Frontal-parietal)                                                                 2   0.222  0 --> 2
                                            40 (Squamosal: transversal profile of the articular tubercle)                         1   0.200  0 ==> 1
                                            45 (Squamosal: posterior groove on the processus zygomaticus)                         1   0.333  0 ==> 1
                                            49 (Occipital: foramen magnum)                                                        1   0.200  0 ==> 1
                                            56 (Foramen mentale)                                                                  1   0.143  0 --> 1
                                            58 (Corpus mandibulae: lingual groove)                                                1   0.500  0 --> 1
                                            59 (Corpus mandibulae: base)                                                          1   0.333  0 ==> 1
                                            70 (Cheek teeth: roots)                                                               1   0.286  1 --> 2
                                            72 (I1: shape of the crown (cross section))                                           1   0.500  1 ==> 2
                                            88 (P2-4: lingual cingulum)                                                           1   0.500  0 ==> 1
                                            101 (P3-4: constriction of the protocone)                                             1   0.167  0 ==> 1
                                            121 (M1-2: metaloph)                                                                  1   0.167  0 ==> 1
                                            124 (M1-2: posterior cingulum)                                                        1   0.167  0 --> 1
                                            130 (M2: mesostyle)                                                                   1   0.333  0 ==> 1
                                            138 (M3: posterior groove on the ectometaloph)                                        1   0.167  1 ==> 0
                                            154 (p2: paralophid)                                                                  1   0.500  0 ==> 1
                                            159 (Lower molars: labial cingulum)                                                   1   0.214  1 --> 2
                                            176 (d2-3: vertical external rugosities)                                              1   0.333  0 ==> 1
                                            187 (Atlas: axis-facets)                                                              1   0.667  0 ==> 2
                                            194 (Humerus: distal articulation)                                                    1   0.500  0 ==> 1
                                            196 (Humerus: distal gutter on the epicondyle)                                        1   0.333  0 --> 1
                                            199 (Radius: proximal ulna-facets)                                                    1   0.214  1 --> 0
                                            234 (Femur: trochanter major)                                                         1   0.250  0 ==> 1
                                            235 (Femur: head)                                                                     1   1.000  0 ==> 1
                                            244 (Tibia: medio-distal gutter)                                                      1   0.250  0 ==> 1
                                            254 (Astragalus: orientation of the fibula-facet)                                     1   0.200  0 ==> 1
                                            256 (Astragalus: collum tali)                                                         1   0.250  0 ==> 1
                                            266 (Calcaneus: tuber calcanei)                                                       1   0.333  0 ==> 1
                                            269 (Cuboid: proximal side)                                                           1   0.333  0 --> 1
                                            275 (MtIII: cuboid-facet)                                                             1   0.167  0 ==> 1
                                            278 (Phalanx I for MtIII: symmetrical insertions)                                     1   0.500  0 ==> 1
node_52 --> node_51                         19 (Occipital side)                                                                   1   0.200  1 --> 2
                                            22 (Pterygoid: posterior margin)                                                      1   0.167  1 --> 0
                                            27 (Median nasal horn)                                                                1   0.250  0 --> 1
                                            29 (Paired nasal horns)                                                               1   0.500  1 --> 0
                                            46 (Squamosal-occipital: processus posttympanicus and processus paraoccipitalis)      1   0.200  1 --> 0
                                            62 (Foramen mandibulare)                                                              1   0.200  0 --> 1
                                            63 (Compared length of P-p/M-m)                                                       1   0.222  0 ==> 1
                                            83 (Upper premolars: labial cingulum)                                                 1   0.150  3 --> 2
                                            85 (P2-4: crochet)                                                                    1   0.154  1 ==> 0
                                            87 (P2-4: lingual cingulum)                                                           3   0.375  0 ==> 3
                                            89 (P2-4: postfossette)                                                               1   0.286  0 ==> 1
                                            94 (P2: protocone and hypocone)                                                       1   0.375  1 ==> 3
                                            95 (P2: metaloph)                                                                     1   0.400  0 ==> 1
                                            102 (P3-4: protocone and hypocone)                                                    1   0.273  2 ==> 3
                                            114 (Upper molars: lingual cingulum)                                                  1   0.231  0 ==> 1
                                            116 (M1-2: constriction of the protocone)                                             1   0.200  0 --> 1
                                            135 (M3: constriction of the protocone)                                               2   0.200  0 ==> 2
                                            147 (Lower premolars: lingual cingulum)                                               2   0.167  0 ==> 2
                                            148 (Lower premolars: lingual cingulum)                                               1   0.500  1 --> 0
                                            149 (Lower premolars: labial cingulum)                                                1   0.200  0 ==> 1
                                            157 (Lower molars: lingual cingulum)                                                  1   0.200  0 ==> 1
                                            171 (di2)                                                                             1   1.000  0 --> 1
                                            172 (Lower milk teeth: constriction of the metaconid)                                 1   0.333  1 --> 0
                                            177 (d2-3: ectolophid fold)                                                           1   0.500  0 --> 1
                                            178 (d2: anterior groove on the ectolophid)                                           1   0.500  0 --> 1
                                            188 (Atlas: foramen transversarium)                                                   1   0.250  1 --> 0
                                            192 (Humerus: trochiter)                                                              1   0.500  0 --> 1
                                            197 (Radius: anterior border of the proximal articulation)                            1   0.500  0 --> 1
                                            200 (Radius: insertion of the m. biceps brachii)                                      1   0.333  0 --> 1
                                            205 (Ulna: angle between diaphysis and olecranon)                                     1   0.333  0 --> 1
                                            210 (Scaphoid: comparison between anterior and posterior heights)                     1   0.200  0 --> 1
                                            216 (Trapezoid: proximal border in anterior view)                                     1   0.333  0 --> 1
                                            238 (Femur: fovea capitis)                                                            1   0.250  1 --> 0
                                            240 (Femur: angle between the medial lip of the trochlea and the diaphysis)           1   0.500  0 --> 1
                                            242 (Tibia: antero-distal groove)                                                     1   0.250  0 --> 1
                                            245 (Tibia-fibula)                                                                    1   0.250  0 --> 1
                                            246 (Tibia: posterior apophysis)                                                      1   0.500  0 --> 1
                                            250 (Fibula: latero-distal gutter (tendon m. peronaeus))                              1   0.333  0 ==> 1
                                            251 (Fibula: position of the latero-distal gutter)                                    1   0.333  0 ==> 1
                                            277 (MtIV: postero-proximal tuberosity)                                               1   1.000  0 ==> 1
node_51 --> Bugtirhinus praecursor          70 (Cheek teeth: roots)                                                               1   0.286  2 --> 1
                                            83 (Upper premolars: labial cingulum)                                                 2   0.150  2 ==> 0
                                            118 (M1-2: paracone fold)                                                             1   0.100  0 ==> 1
                                            124 (M1-2: posterior cingulum)                                                        1   0.167  1 --> 0
                                            159 (Lower molars: labial cingulum)                                                   1   0.214  2 --> 1
                                            204 (Radius: posterior expansion of the scaphoid-facet)                               1   0.333  0 ==> 1
                                            271 (MtIII: proximal border of the anterior side, anterior view)                      1   0.250  1 ==> 2
node_51 --> node_50                         68 (Cheek teeth: crown)                                                               1   0.250  0 ==> 1
                                            97 (P2: protocone/hypocone)                                                           1   0.125  0 ==> 1
                                            109 (Upper molars: labial cingulum)                                                   1   0.188  0 ==> 1
                                            114 (Upper molars: lingual cingulum)                                                  2   0.231  1 ==> 3
                                            144 (Lower cheek teeth: metaconid)                                                    1   0.200  0 ==> 1
                                            147 (Lower premolars: lingual cingulum)                                               1   0.167  2 ==> 3
                                            157 (Lower molars: lingual cingulum)                                                  1   0.200  1 ==> 2
                                            167 (D2: lingual wall)                                                                1   1.000  0 --> 1
                                            209 (Scaphoid: magnum-facet in lateral view)                                          1   0.333  0 ==> 1
                                            211 (Semilunate: ulna-facet)                                                          1   0.500  0 ==> 1
node_50 --> node_49                         57 (Corpus mandibulae: lingual groove)                                                1   0.200  1 --> 0
                                            101 (P3-4: constriction of the protocone)                                             2   0.167  1 ==> 3
                                            105 (P3: crista)                                                                      1   0.150  0 ==> 1
                                            112 (Upper molars: crista)                                                            1   0.200  0 ==> 1
                                            122 (M1-2: posterior part of the ectoloph)                                            1   0.250  1 ==> 0
                                            125 (M1: metaloph)                                                                    1   0.143  0 ==> 1
                                            198 (Radius: medial border of the diaphysis)                                          1   1.000  0 ==> 1
                                            199 (Radius: proximal ulna-facets)                                                    3   0.214  0 ==> 3
                                            208 (Scaphoid: trapezium-facet)                                                       1   0.250  0 ==> 1
                                            261 (Astragalus: expansion of the calcaneus-facet 1)                                  1   0.143  0 --> 1
                                            269 (Cuboid: proximal side)                                                           1   0.333  1 --> 0
                                            274 (MtIII: distal widening of the diaphysis (in adults))                             1   0.250  1 --> 0
                                            280 (Metapodials: intermediate reliefs)                                               1   0.500  0 ==> 1
node_49 --> node_48                         67 (Cheek teeth: aspect of the enamel)                                                1   0.222  1 ==> 2
                                            71 (I1)                                                                               1   0.333  0 --> 1
                                            77 (i1: crown)                                                                        1   0.333  0 --> 1
                                            78 (i2)                                                                               1   1.000  0 --> 1
                                            99 (P2: protoloph)                                                                    1   0.143  1 --> 0
                                            105 (P3: crista)                                                                      1   0.150  1 --> 2
                                            112 (Upper molars: crista)                                                            1   0.200  1 --> 2
                                            118 (M1-2: paracone fold)                                                             1   0.100  0 --> 1
                                            124 (M1-2: posterior cingulum)                                                        1   0.167  1 --> 0
                                            126 (M1: antecrochet-hypocone)                                                        2   0.286  0 ==> 2
                                            131 (M2: mesostyle)                                                                   1   0.500  0 ==> 1
                                            141 (Lower cheek teeth: external groove)                                              1   0.500  0 --> 1
                                            142 (Lower cheek teeth: trigonid)                                                     1   0.167  0 --> 1
                                            145 (Lower cheek teeth: entoconid)                                                    1   0.333  0 --> 1
                                            166 (D3-4: mesostyle)                                                                 1   0.500  0 --> 1
                                            173 (Lower milk teeth: constriction of the entoconid)                                 1   1.000  0 --> 1
                                            174 (Lower milk teeth: protoconid fold)                                               1   0.250  0 --> 1
                                            221 (Magnum: posterior tuberosity)                                                    1   1.000  0 --> 1
                                            258 (Astragalus: caudal border of the trochlea, in proximal view)                     1   0.250  0 --> 1
                                            261 (Astragalus: expansion of the calcaneus-facet 1)                                  1   0.143  1 --> 2
                                            271 (MtIII: proximal border of the anterior side, anterior view)                      1   0.250  1 --> 2
node_48 --> node_47                         13 (Zygomatic arch: processus postorbitalis)                                          1   1.000  0 ==> 1
                                            24 (Nasal bones: rostral end)                                                         1   0.500  0 ==> 1
                                            28 (Median nasal horn)                                                                1   0.500  0 ==> 1
                                            33 (Orbit: lateral projection)                                                        1   0.500  0 ==> 1
                                            66 (Cheek teeth: cement)                                                              1   0.500  0 ==> 1
                                            83 (Upper premolars: labial cingulum)                                                 1   0.150  2 ==> 3
                                            109 (Upper molars: labial cingulum)                                                   1   0.188  1 ==> 2
node_47 --> node_46                         7 (Orbit: anterior border)                                                            1   0.500  0 --> 1
                                            12 (Zygomatic arch: processus postorbitalis)                                          1   0.167  0 ==> 1
                                            21 (Skull: back of tooth row)                                                         1   1.000  0 ==> 1
                                            25 (Nasal bones)                                                                      1   0.667  0 --> 1
                                            36 (Occipital crest)                                                                  1   0.222  0 ==> 1
                                            47 (Squamosal: processus posttympanicus)                                              2   0.286  0 ==> 2
                                            51 (Basioccipital: median truncation on the condyle)                                  1   0.500  0 ==> 1
                                            54 (Symphysis)                                                                        1   0.250  0 ==> 1
                                            57 (Corpus mandibulae: lingual groove)                                                1   0.200  0 --> 1
                                            60 (Ramus)                                                                            2   0.333  0 ==> 2
                                            64 (Cheek teeth: enamel foldings)                                                     1   1.000  0 ==> 1
                                            69 (Cheek teeth: crown)                                                               1   0.500  0 --> 1
                                            76 (i1)                                                                               1   0.200  0 ==> 1
                                            95 (P2: metaloph)                                                                     1   0.400  1 ==> 0
                                            96 (P2: lingual groove)                                                               1   1.000  0 ==> 1
                                            105 (P3: crista)                                                                      1   0.150  2 ==> 3
                                            109 (Upper molars: labial cingulum)                                                   1   0.188  2 ==> 3
                                            119 (M1-2: metacone fold)                                                             1   0.200  0 ==> 1
                                            123 (M1-2: cristella)                                                                 1   0.286  0 ==> 1
                                            210 (Scaphoid: comparison between anterior and posterior heights)                     1   0.200  1 --> 0
                                            212 (Semilunate: distal border of the anterior side)                                  1   0.167  1 --> 0
                                            239 (Femur: third trochanter)                                                         1   0.500  0 --> 1
                                            252 (Astragalus: TD/H)                                                                1   0.400  1 --> 2
                                            263 (Astragalus: calcaneus-facets 2 and 3)                                            3   0.188  3 ==> 0
                                            266 (Calcaneus: tuber calcanei)                                                       1   0.333  1 --> 0
                                            267 (Calcaneus: insertion of the m. fibularis longus)                                 1   1.000  0 --> 1
                                            269 (Cuboid: proximal side)                                                           1   0.333  0 --> 1
node_46 --> node_45                         11 (Zygomatic arch)                                                                   1   0.250  1 --> 0
                                            17 (Squamosal: area between temporal and nuchal crests)                               1   0.167  1 --> 0
                                            40 (Squamosal: transversal profile of the articular tubercle)                         1   0.200  1 ==> 0
                                            45 (Squamosal: posterior groove on the processus zygomaticus)                         1   0.333  1 --> 0
                                            46 (Squamosal-occipital: processus posttympanicus and processus paraoccipitalis)      1   0.200  0 --> 1
                                            48 (Occipital: processus paraoccipitalis)                                             1   0.250  0 --> 1
                                            49 (Occipital: foramen magnum)                                                        1   0.200  1 --> 0
                                            54 (Symphysis)                                                                        1   0.250  1 --> 2
                                            59 (Corpus mandibulae: base)                                                          1   0.333  1 --> 2
                                            62 (Foramen mandibulare)                                                              1   0.200  1 --> 0
                                            86 (P2-4: metaloph constriction)                                                      1   0.200  0 --> 1
                                            99 (P2: protoloph)                                                                    1   0.143  0 --> 1
                                            106 (P3: pseudometaloph)                                                              1   0.333  0 --> 1
                                            121 (M1-2: metaloph)                                                                  1   0.167  1 ==> 0
                                            126 (M1: antecrochet-hypocone)                                                        1   0.286  2 ==> 1
                                            130 (M2: mesostyle)                                                                   1   0.333  1 ==> 0
                                            136 (M3: protocone)                                                                   1   0.500  0 ==> 1
                                            143 (Lower cheek teeth: trigonid)                                                     1   0.250  1 --> 0
                                            232 (Metacarpals: insertion of the m. extensor carpalis)                              1   0.500  0 --> 1
                                            243 (Tibia: medio-distal gutter (tendon m. tibialis posterior))                       2   0.333  0 --> 2
node_45 --> node_44                         2 (Maxilla: foramen infraorbitalis)                                                   1   0.250  0 ==> 1
                                            3 (Nasal notch)                                                                       1   0.200  0 ==> 1
                                            4 (Nasal septum)                                                                      1   0.500  0 --> 1
                                            7 (Orbit: anterior border)                                                            1   0.500  1 ==> 2
                                            8 (Lachrymal: processus lachrymalis)                                                  1   0.500  0 ==> 1
                                            10 (Maxilla: base of the processus zygomaticus maxillari)                             1   0.125  1 ==> 0
                                            25 (Nasal bones)                                                                      1   0.667  1 ==> 2
                                            37 (Maxilla: processus zygomaticus maxillari)                                         1   0.250  0 --> 1
                                            69 (Cheek teeth: crown)                                                               1   0.500  1 --> 2
                                            84 (P2-4: crochet)                                                                    1   0.222  2 --> 1
                                            85 (P2-4: crochet)                                                                    1   0.154  0 --> 1
                                            91 (P1 (in adults))                                                                   2   0.286  0 --> 2
                                            97 (P2: protocone/hypocone)                                                           1   0.125  1 ==> 0
                                            111 (Upper molars: crochet)                                                           1   0.250  3 ==> 2
                                            112 (Upper molars: crista)                                                            1   0.200  2 --> 3
                                            137 (M3: protoloph)                                                                   1   0.500  0 ==> 1
node_44 --> node_42                         5 (Nasal septum: ossified)                                                            1   1.000  0 --> 1
                                            24 (Nasal bones: rostral end)                                                         1   0.500  1 --> 0
                                            27 (Median nasal horn)                                                                1   0.250  1 --> 0
                                            31 (Frontal horn)                                                                     1   1.000  0 --> 1
                                            36 (Occipital crest)                                                                  1   0.222  1 --> 2
                                            42 (Squamosal: processus postglenoidalis (articulation, in cross section))            1   0.333  1 --> 2
                                            43 (Basioccipital: foramen nervi hypoglossi)                                          1   0.500  0 --> 1
                                            64 (Cheek teeth: enamel foldings)                                                     1   1.000  1 ==> 2
                                            85 (P2-4: crochet)                                                                    1   0.154  1 --> 0
                                            86 (P2-4: metaloph constriction)                                                      1   0.200  1 --> 0
                                            90 (P2-3: antecrochet)                                                                2   0.375  0 ==> 2
                                            102 (P3-4: protocone and hypocone)                                                    1   0.273  3 ==> 2
                                            105 (P3: crista)                                                                      1   0.150  3 --> 2
                                            107 (P4: antecrochet)                                                                 3   0.176  0 ==> 3
                                            111 (Upper molars: crochet)                                                           1   0.250  2 ==> 1
                                            126 (M1: antecrochet-hypocone)                                                        1   0.286  1 ==> 0
node_42 --> node_41                         7 (Orbit: anterior border)                                                            1   0.500  2 --> 1
                                            63 (Compared length of P-p/M-m)                                                       1   0.222  1 --> 2
                                            69 (Cheek teeth: crown)                                                               1   0.500  2 ==> 3
                                            84 (P2-4: crochet)                                                                    1   0.222  1 --> 0
                                            89 (P2-4: postfossette)                                                               1   0.286  1 --> 2
                                            90 (P2-3: antecrochet)                                                                1   0.375  2 --> 3
                                            93 (P2)                                                                               1   1.000  0 --> 1
                                            111 (Upper molars: crochet)                                                           1   0.250  1 ==> 0
                                            117 (M1-2: paracone fold)                                                             1   0.500  0 ==> 1
                                            127 (M1: postfossette)                                                                1   0.333  0 --> 1
                                            128 (M2: protocone, lingual groove)                                                   1   0.333  0 --> 1
                                            140 (Lower cheek teeth: external groove)                                              1   0.250  2 --> 0
                                            153 (p2)                                                                              2   1.000  0 --> 2
                                            161 (Lower molars: hypolophid)                                                        1   0.500  1 --> 2
node_41 --> node_40                         64 (Cheek teeth: enamel foldings)                                                     1   1.000  2 ==> 3
node_40 --> Elasmotherium caucasicum        100 (P3-4: medifossette)                                                              1   0.200  0 ==> 1
                                            105 (P3: crista)                                                                      1   0.150  2 --> 3
                                            137 (M3: protoloph)                                                                   1   0.500  1 ==> 0
                                            255 (Astragalus: fibula-facet)                                                        1   1.000  0 ==> 1
                                            256 (Astragalus: collum tali)                                                         1   0.250  1 ==> 0
                                            263 (Astragalus: calcaneus-facets 2 and 3)                                            1   0.188  0 ==> 1
                                            264 (Calcaneus: fibula-facet)                                                         1   0.200  1 ==> 0
node_40 --> Elasmotherium sibiricum         106 (P3: pseudometaloph)                                                              1   0.333  1 ==> 0
                                            120 (M1-2: metastyle)                                                                 1   0.250  1 ==> 0
                                            140 (Lower cheek teeth: external groove)                                              1   0.250  0 --> 1
                                            203 (Radius/ulna: second distal articulation)                                         1   0.500  0 ==> 1
                                            222 (Unciform: pyramidal- and McV-facets)                                             2   0.400  0 ==> 2
                                            262 (Astragalus: calcaneus-facet 1)                                                   1   0.500  0 ==> 1
                                            264 (Calcaneus: fibula-facet)                                                         2   0.200  1 ==> 3
node_41 --> Elasmotherium primigenium       19 (Occipital side)                                                                   1   0.200  2 ==> 1
node_42 --> Sinotherium lagrelii            161 (Lower molars: hypolophid)                                                        1   0.500  1 ==> 0
node_44 --> node_43                         4 (Nasal septum)                                                                      1   0.500  1 --> 0
                                            19 (Occipital side)                                                                   1   0.200  2 --> 1
                                            26 (Nasal bones)                                                                      2   0.200  0 --> 2
                                            46 (Squamosal-occipital: processus posttympanicus and processus paraoccipitalis)      1   0.200  1 --> 0
                                            47 (Squamosal: processus posttympanicus)                                              2   0.286  2 --> 0
                                            48 (Occipital: processus paraoccipitalis)                                             1   0.250  1 --> 0
                                            51 (Basioccipital: median truncation on the condyle)                                  1   0.500  1 --> 0
                                            63 (Compared length of P-p/M-m)                                                       1   0.222  1 --> 0
                                            67 (Cheek teeth: aspect of the enamel)                                                1   0.222  2 ==> 1
                                            70 (Cheek teeth: roots)                                                               2   0.286  2 --> 0
                                            83 (Upper premolars: labial cingulum)                                                 1   0.150  3 --> 2
                                            91 (P1 (in adults))                                                                   2   0.286  2 --> 0
                                            94 (P2: protocone and hypocone)                                                       1   0.375  3 --> 1
                                            99 (P2: protoloph)                                                                    1   0.143  1 --> 0
                                            100 (P3-4: medifossette)                                                              2   0.200  0 --> 2
                                            101 (P3-4: constriction of the protocone)                                             1   0.167  3 --> 2
                                            128 (M2: protocone, lingual groove)                                                   2   0.333  0 ==> 2
                                            134 (M3: shape)                                                                       1   0.333  0 ==> 1
                                            145 (Lower cheek teeth: entoconid)                                                    1   0.333  1 --> 0
                                            252 (Astragalus: TD/H)                                                                1   0.400  2 --> 1
node_43 --> Parelasmotherium schansiense    111 (Upper molars: crochet)                                                           2   0.250  2 ==> 0
                                            121 (M1-2: metaloph)                                                                  1   0.167  0 ==> 1
                                            125 (M1: metaloph)                                                                    1   0.143  1 ==> 0
                                            126 (M1: antecrochet-hypocone)                                                        1   0.286  1 ==> 0
                                            129 (M2: metaloph)                                                                    1   0.143  1 ==> 0
                                            138 (M3: posterior groove on the ectometaloph)                                        1   0.167  0 ==> 1
node_43 --> Parelasmotherium linxiaense     67 (Cheek teeth: aspect of the enamel)                                                1   0.222  1 ==> 0
                                            135 (M3: constriction of the protocone)                                               2   0.200  2 ==> 0
                                            136 (M3: protocone)                                                                   1   0.500  1 ==> 0
node_44 --> Ningxiatherium longirhinus      11 (Zygomatic arch)                                                                   1   0.250  0 --> 1
                                            12 (Zygomatic arch: processus postorbitalis)                                          1   0.167  1 ==> 0
                                            17 (Squamosal: area between temporal and nuchal crests)                               1   0.167  0 --> 1
                                            24 (Nasal bones: rostral end)                                                         1   0.500  1 ==> 2
                                            36 (Occipital crest)                                                                  1   0.222  1 ==> 0
                                            37 (Maxilla: processus zygomaticus maxillari)                                         1   0.250  1 --> 0
                                            63 (Compared length of P-p/M-m)                                                       1   0.222  1 ==> 2
                                            69 (Cheek teeth: crown)                                                               1   0.500  2 --> 1
                                            84 (P2-4: crochet)                                                                    1   0.222  1 --> 2
                                            89 (P2-4: postfossette)                                                               1   0.286  1 ==> 2
                                            112 (Upper molars: crista)                                                            1   0.200  3 --> 2
                                            117 (M1-2: paracone fold)                                                             1   0.500  0 ==> 1
                                            120 (M1-2: metastyle)                                                                 1   0.250  1 ==> 0
                                            123 (M1-2: cristella)                                                                 1   0.286  1 ==> 2
                                            124 (M1-2: posterior cingulum)                                                        1   0.167  0 ==> 1
                                            126 (M1: antecrochet-hypocone)                                                        1   0.286  1 ==> 2
                                            127 (M1: postfossette)                                                                1   0.333  0 ==> 1
                                            132 (M2: antecrochet and hypocone)                                                    1   1.000  0 ==> 1
node_45 --> Tongxinotherium latirhinum      7 (Orbit: anterior border)                                                            1   0.500  1 --> 0
                                            15 (Skull: dorsal profile)                                                            1   0.167  1 ==> 0
                                            22 (Pterygoid: posterior margin)                                                      1   0.167  0 ==> 1
                                            24 (Nasal bones: rostral end)                                                         1   0.500  1 ==> 0
                                            25 (Nasal bones)                                                                      1   0.667  1 --> 0
                                            28 (Median nasal horn)                                                                1   0.500  1 ==> 0
                                            33 (Orbit: lateral projection)                                                        1   0.500  1 ==> 0
                                            38 (Vomer)                                                                            1   0.250  1 ==> 0
                                            67 (Cheek teeth: aspect of the enamel)                                                2   0.222  2 ==> 0
                                            69 (Cheek teeth: crown)                                                               1   0.500  1 --> 0
                                            87 (P2-4: lingual cingulum)                                                           3   0.375  3 ==> 0
                                            89 (P2-4: postfossette)                                                               1   0.286  1 ==> 0
                                            114 (Upper molars: lingual cingulum)                                                  1   0.231  3 ==> 2
                                            125 (M1: metaloph)                                                                    1   0.143  1 ==> 0
                                            129 (M2: metaloph)                                                                    1   0.143  1 ==> 0
                                            138 (M3: posterior groove on the ectometaloph)                                        1   0.167  0 ==> 1
node_46 --> Iranotherium morgani            11 (Zygomatic arch)                                                                   1   0.250  1 ==> 2
                                            34 (Zygomatic/frontal widths)                                                         1   0.200  0 ==> 1
                                            36 (Occipital crest)                                                                  1   0.222  1 ==> 2
                                            63 (Compared length of P-p/M-m)                                                       1   0.222  1 ==> 2
                                            127 (M1: postfossette)                                                                1   0.333  0 ==> 1
                                            128 (M2: protocone, lingual groove)                                                   2   0.333  0 ==> 2
                                            131 (M2: mesostyle)                                                                   1   0.500  1 ==> 0
                                            226 (McII: posterior McIII-facet)                                                     2   0.222  0 ==> 2
node_47 --> Hispanotherium tungurense       10 (Maxilla: base of the processus zygomaticus maxillari)                             1   0.125  1 ==> 0
                                            85 (P2-4: crochet)                                                                    1   0.154  0 ==> 1
                                            87 (P2-4: lingual cingulum)                                                           1   0.375  3 ==> 2
                                            103 (P3-4: metaloph)                                                                  1   0.500  1 ==> 0
                                            108 (P4: metacone and hypocone)                                                       1   0.250  0 ==> 1
                                            112 (Upper molars: crista)                                                            1   0.200  2 --> 1
                                            118 (M1-2: paracone fold)                                                             1   0.100  1 --> 0
                                            124 (M1-2: posterior cingulum)                                                        1   0.167  0 --> 1
                                            191 (Scapula: glenoid fossa)                                                          1   0.250  0 ==> 1
                                            223 (Unciform: posterior expansion of the pyramidal-facet)                            3   0.250  0 ==> 3
node_48 --> Procoelodonta mongoliense       1 (Nasal: lateral apophysis)                                                          1   0.250  0 ==> 1
                                            11 (Zygomatic arch)                                                                   1   0.250  1 ==> 2
                                            26 (Nasal bones)                                                                      2   0.200  0 ==> 2
                                            39 (Squamosal: articular tubercle)                                                    1   0.200  0 ==> 1
                                            83 (Upper premolars: labial cingulum)                                                 2   0.150  2 ==> 0
                                            137 (M3: protoloph)                                                                   2   0.500  0 ==> 2
node_49 --> Hispanotherium matritense       85 (P2-4: crochet)                                                                    2   0.154  0 ==> 2
                                            87 (P2-4: lingual cingulum)                                                           1   0.375  3 ==> 2
                                            114 (Upper molars: lingual cingulum)                                                  1   0.231  3 --> 2
                                            128 (M2: protocone, lingual groove)                                                   1   0.333  0 ==> 1
                                            181 (d3: paralophid)                                                                  1   0.333  0 ==> 1
                                            240 (Femur: angle between the medial lip of the trochlea and the diaphysis)           1   0.500  1 --> 0
                                            275 (MtIII: cuboid-facet)                                                             1   0.167  1 ==> 0
node_50 --> Caementodon caucasicum          1 (Nasal: lateral apophysis)                                                          1   0.250  0 ==> 1
                                            10 (Maxilla: base of the processus zygomaticus maxillari)                             1   0.125  1 ==> 0
                                            95 (P2: metaloph)                                                                     1   0.400  1 ==> 2
                                            108 (P4: metacone and hypocone)                                                       1   0.250  0 ==> 1
                                            109 (Upper molars: labial cingulum)                                                   2   0.188  1 ==> 3
                                            116 (M1-2: constriction of the protocone)                                             1   0.200  1 --> 0
                                            191 (Scapula: glenoid fossa)                                                          1   0.250  0 ==> 1
                                            212 (Semilunate: distal border of the anterior side)                                  1   0.167  1 ==> 0
                                            214 (Pyramidal: distal facet for semilunate)                                          1   0.200  1 ==> 0
                                            219 (Magnum: indentation on the medial side)                                          2   0.667  0 ==> 2
                                            264 (Calcaneus: fibula-facet)                                                         1   0.200  1 ==> 0
node_52 --> Menoceras arikarense            17 (Squamosal: area between temporal and nuchal crests)                               1   0.167  1 --> 0
                                            42 (Squamosal: processus postglenoidalis (articulation, in cross section))            1   0.333  1 ==> 2
                                            48 (Occipital: processus paraoccipitalis)                                             1   0.250  0 ==> 1
                                            75 (C)                                                                                1   0.500  1 ==> 0
                                            76 (i1)                                                                               1   0.200  0 ==> 1
                                            85 (P2-4: crochet)                                                                    1   0.154  1 --> 2
                                            100 (P3-4: medifossette)                                                              2   0.200  0 ==> 2
                                            101 (P3-4: constriction of the protocone)                                             2   0.167  1 ==> 3
                                            105 (P3: crista)                                                                      3   0.150  0 ==> 3
                                            112 (Upper molars: crista)                                                            2   0.200  0 ==> 2
                                            129 (M2: metaloph)                                                                    1   0.143  1 ==> 0
                                            165 (D2: mesostyle)                                                                   1   0.250  0 ==> 1
                                            169 (D2: mesoloph)                                                                    1   1.000  0 ==> 1
                                            183 (Atlas: outline of the rachidian canal)                                           1   0.333  0 ==> 1
                                            208 (Scaphoid: trapezium-facet)                                                       1   0.250  0 ==> 1
                                            223 (Unciform: posterior expansion of the pyramidal-facet)                            3   0.250  0 ==> 3
                                            226 (McII: posterior McIII-facet)                                                     2   0.222  0 ==> 2
                                            227 (McII: anterior and posterior McIII-facets)                                       1   0.500  1 --> 0
                                            261 (Astragalus: expansion of the calcaneus-facet 1)                                  1   0.143  0 --> 1
                                            264 (Calcaneus: fibula-facet)                                                         2   0.200  1 ==> 3
node_53 --> Diceratherium armatum           8 (Lachrymal: processus lachrymalis)                                                  1   0.500  0 ==> 1
                                            18 (External auditory pseudo-meatus)                                                  2   0.250  0 ==> 2
                                            19 (Occipital side)                                                                   1   0.200  1 --> 0
                                            30 (Paired nasal horns)                                                               1   1.000  0 --> 1
                                            39 (Squamosal: articular tubercle)                                                    1   0.200  0 ==> 1
                                            53 (Symphysis (orientation))                                                          1   0.286  1 ==> 2
                                            57 (Corpus mandibulae: lingual groove)                                                1   0.200  1 ==> 0
                                            73 (I2)                                                                               1   0.500  1 --> 0
                                            84 (P2-4: crochet)                                                                    2   0.222  2 --> 0
                                            102 (P3-4: protocone and hypocone)                                                    1   0.273  2 ==> 1
                                            111 (Upper molars: crochet)                                                           2   0.250  3 ==> 1
                                            115 (M1-2: constriction of the protocone)                                             1   0.600  3 ==> 2
                                            118 (M1-2: paracone fold)                                                             1   0.100  0 ==> 1
                                            120 (M1-2: metastyle)                                                                 1   0.250  1 ==> 0
                                            140 (Lower cheek teeth: external groove)                                              1   0.250  2 --> 0
                                            146 (Lower premolars: lingual opening of the posterior valley (lingual view))         1   0.333  1 ==> 0
                                            158 (Lower molars: lingual cingulum)                                                  1   1.000  0 ==> 1
                                            159 (Lower molars: labial cingulum)                                                   1   0.214  1 --> 0
                                            160 (Lower molars: labial cingulum)                                                   1   0.167  1 ==> 0
                                            180 (d2: posterior valley)                                                            2   0.600  0 ==> 2
                                            199 (Radius: proximal ulna-facets)                                                    2   0.214  1 ==> 3
                                            253 (Astragalus: APD/H)                                                               1   0.500  1 ==> 0
                                            257 (Astragalus: posterior stop on the cuboid-facet)                                  1   0.500  0 ==> 1
                                            259 (Astragalus: orientation trochlea/distal articulation)                            1   0.333  1 --> 0
                                            271 (MtIII: proximal border of the anterior side, anterior view)                      1   0.250  1 ==> 2
                                            282 (Lateral metapodials: insertion of the m. interossei)                             1   0.333  0 ==> 1
node_68 --> node_67                         3 (Nasal notch)                                                                       1   0.200  0 ==> 1
                                            12 (Zygomatic arch: processus postorbitalis)                                          1   0.167  0 --> 1
                                            34 (Zygomatic/frontal widths)                                                         1   0.200  0 --> 1
                                            77 (i1: crown)                                                                        1   0.333  0 ==> 1
                                            94 (P2: protocone and hypocone)                                                       1   0.375  1 ==> 2
                                            100 (P3-4: medifossette)                                                              1   0.200  0 --> 1
                                            105 (P3: crista)                                                                      1   0.150  0 --> 1
                                            107 (P4: antecrochet)                                                                 1   0.176  0 ==> 1
                                            109 (Upper molars: labial cingulum)                                                   2   0.188  0 ==> 2
                                            110 (Upper molars: antecrochet)                                                       1   0.429  3 --> 2
                                            144 (Lower cheek teeth: metaconid)                                                    1   0.200  0 --> 1
                                            193 (Humerus: fossa olecrani)                                                         1   0.333  0 --> 1
                                            205 (Ulna: angle between diaphysis and olecranon)                                     1   0.333  0 --> 1
                                            213 (Semilunate: anterior side)                                                       1   0.333  0 ==> 1
                                            223 (Unciform: posterior expansion of the pyramidal-facet)                            1   0.250  0 --> 1
                                            228 (McII: trapezium-facet)                                                           1   0.286  0 --> 1
                                            249 (Fibula: distal end)                                                              1   0.500  0 --> 1
                                            251 (Fibula: position of the latero-distal gutter)                                    1   0.333  0 --> 1
                                            263 (Astragalus: calcaneus-facets 2 and 3)                                            2   0.188  3 --> 1
node_67 --> node_66                         18 (External auditory pseudo-meatus)                                                  1   0.250  0 --> 1
                                            49 (Occipital: foramen magnum)                                                        1   0.200  0 ==> 1
                                            54 (Symphysis)                                                                        1   0.250  0 --> 1
                                            56 (Foramen mentale)                                                                  1   0.143  0 --> 1
                                            83 (Upper premolars: labial cingulum)                                                 1   0.150  3 --> 2
                                            125 (M1: metaloph)                                                                    1   0.143  0 --> 1
                                            134 (M3: shape)                                                                       1   0.333  0 ==> 1
                                            140 (Lower cheek teeth: external groove)                                              1   0.250  2 --> 0
                                            142 (Lower cheek teeth: trigonid)                                                     1   0.167  0 --> 1
                                            150 (Lower premolars: labial cingulum)                                                1   0.167  0 ==> 1
                                            159 (Lower molars: labial cingulum)                                                   1   0.214  1 --> 0
                                            168 (D2: secondary folds)                                                             1   1.000  0 ==> 1
                                            183 (Atlas: outline of the rachidian canal)                                           1   0.333  0 --> 1
                                            185 (Atlas: foramen vertebrale lateralis)                                             1   0.500  0 --> 1
                                            186 (Atlas: condylar facets)                                                          1   1.000  0 --> 1
                                            187 (Atlas: axis-facets)                                                              1   0.667  0 --> 1
                                            189 (Atlas: foramen transversarium)                                                   1   1.000  0 --> 1
                                            196 (Humerus: distal gutter on the epicondyle)                                        1   0.333  0 ==> 1
                                            206 (Ulna: anterior tubercle on the distal end)                                       1   0.500  0 --> 1
                                            212 (Semilunate: distal border of the anterior side)                                  1   0.167  1 --> 0
                                            224 (McII: magnum-facet)                                                              1   0.500  0 --> 1
                                            232 (Metacarpals: insertion of the m. extensor carpalis)                              1   0.500  0 ==> 1
                                            254 (Astragalus: orientation of the fibula-facet)                                     1   0.200  0 --> 1
                                            261 (Astragalus: expansion of the calcaneus-facet 1)                                  1   0.143  0 --> 1
                                            263 (Astragalus: calcaneus-facets 2 and 3)                                            1   0.188  1 --> 0
                                            274 (MtIII: distal widening of the diaphysis (in adults))                             1   0.250  1 ==> 0
node_66 --> node_55                         40 (Squamosal: transversal profile of the articular tubercle)                         1   0.200  0 --> 1
                                            42 (Squamosal: processus postglenoidalis (articulation, in cross section))            1   0.333  1 ==> 2
                                            45 (Squamosal: posterior groove on the processus zygomaticus)                         1   0.333  0 --> 1
                                            66 (Cheek teeth: cement)                                                              1   0.500  0 --> 1
                                            72 (I1: shape of the crown (cross section))                                           1   0.500  1 ==> 0
                                            83 (Upper premolars: labial cingulum)                                                 1   0.150  2 --> 1
                                            100 (P3-4: medifossette)                                                              1   0.200  1 --> 0
                                            105 (P3: crista)                                                                      1   0.150  1 --> 0
                                            146 (Lower premolars: lingual opening of the posterior valley (lingual view))         1   0.333  1 ==> 0
                                            151 (d1/p1 (in adults))                                                               1   0.200  1 ==> 2
                                            170 (di1)                                                                             1   0.333  0 --> 1
                                            180 (d2: posterior valley)                                                            1   0.600  0 ==> 1
                                            190 (Scapula)                                                                         1   0.500  1 --> 2
                                            191 (Scapula: glenoid fossa)                                                          1   0.250  0 ==> 1
                                            199 (Radius: proximal ulna-facets)                                                    1   0.214  1 --> 2
                                            202 (Radius: gutter for the m. extensor carpi)                                        1   1.000  0 ==> 1
                                            207 (Scaphoid: postero-proximal facet with semilunate)                                1   0.333  1 ==> 0
                                            220 (Magnum: posterior tuberosity)                                                    1   0.333  1 ==> 0
                                            229 (McIII: magnum-facet in anterior view)                                            1   1.000  0 ==> 1
                                            238 (Femur: fovea capitis)                                                            1   0.250  1 --> 0
                                            241 (Femur: proximal border of the patellar trochlea)                                 1   0.500  0 ==> 1
                                            242 (Tibia: antero-distal groove)                                                     1   0.250  0 ==> 1
                                            243 (Tibia: medio-distal gutter (tendon m. tibialis posterior))                       1   0.333  0 ==> 1
                                            252 (Astragalus: TD/H)                                                                1   0.400  1 ==> 2
                                            257 (Astragalus: posterior stop on the cuboid-facet)                                  1   0.500  0 ==> 1
                                            262 (Astragalus: calcaneus-facet 1)                                                   1   0.500  0 ==> 1
                                            264 (Calcaneus: fibula-facet)                                                         1   0.200  1 ==> 2
                                            265 (Calcaneus: tibia-facet)                                                          2   0.286  0 ==> 2
                                            275 (MtIII: cuboid-facet)                                                             1   0.167  0 ==> 1
                                            279 (Limbs)                                                                           1   0.500  0 ==> 1
                                            282 (Lateral metapodials: insertion of the m. interossei)                             1   0.333  0 ==> 1
node_55 --> Brachypotherium brachypus       11 (Zygomatic arch)                                                                   1   0.250  1 ==> 0
                                            34 (Zygomatic/frontal widths)                                                         1   0.200  1 --> 0
                                            35 (Frontal-parietal)                                                                 2   0.222  0 ==> 2
                                            47 (Squamosal: processus posttympanicus)                                              1   0.286  0 ==> 1
                                            48 (Occipital: processus paraoccipitalis)                                             1   0.250  0 ==> 1
                                            53 (Symphysis (orientation))                                                          1   0.286  1 ==> 2
                                            54 (Symphysis)                                                                        1   0.250  1 ==> 2
                                            62 (Foramen mandibulare)                                                              1   0.200  0 ==> 1
                                            77 (i1: crown)                                                                        1   0.333  1 ==> 0
                                            109 (Upper molars: labial cingulum)                                                   1   0.188  2 --> 1
                                            115 (M1-2: constriction of the protocone)                                             1   0.600  3 ==> 2
                                            118 (M1-2: paracone fold)                                                             1   0.100  0 ==> 1
                                            122 (M1-2: posterior part of the ectoloph)                                            1   0.250  1 ==> 0
                                            140 (Lower cheek teeth: external groove)                                              1   0.250  0 ==> 1
                                            147 (Lower premolars: lingual cingulum)                                               3   0.167  0 ==> 3
                                            152 (d1)                                                                              2   0.286  2 ==> 0
                                            155 (p2: paraconid)                                                                   1   1.000  0 ==> 1
                                            157 (Lower molars: lingual cingulum)                                                  2   0.200  0 ==> 2
                                            160 (Lower molars: labial cingulum)                                                   1   0.167  1 ==> 0
                                            177 (d2-3: ectolophid fold)                                                           1   0.500  0 ==> 1
                                            193 (Humerus: fossa olecrani)                                                         1   0.333  1 --> 0
                                            201 (Radius/ulna)                                                                     1   0.250  1 ==> 0
                                            203 (Radius/ulna: second distal articulation)                                         1   0.500  0 ==> 1
                                            209 (Scaphoid: magnum-facet in lateral view)                                          1   0.333  0 ==> 1
                                            213 (Semilunate: anterior side)                                                       1   0.333  1 ==> 0
                                            222 (Unciform: pyramidal- and McV-facets)                                             1   0.400  0 ==> 1
                                            228 (McII: trapezium-facet)                                                           1   0.286  1 --> 0
                                            239 (Femur: third trochanter)                                                         1   0.500  0 ==> 1
                                            243 (Tibia: medio-distal gutter (tendon m. tibialis posterior))                       1   0.333  1 ==> 2
                                            247 (Tibia: posterior apophysis)                                                      1   0.333  0 ==> 1
                                            261 (Astragalus: expansion of the calcaneus-facet 1)                                  1   0.143  1 --> 0
                                            263 (Astragalus: calcaneus-facets 2 and 3)                                            1   0.188  0 --> 1
                                            276 (MtIII: cuboid-facet)                                                             1   1.000  0 ==> 1
node_55 --> node_54                         1 (Nasal: lateral apophysis)                                                          1   0.250  0 ==> 1
                                            3 (Nasal notch)                                                                       1   0.200  1 ==> 0
                                            10 (Maxilla: base of the processus zygomaticus maxillari)                             1   0.125  0 ==> 1
                                            14 (Jugal/squamosal: suture)                                                          1   1.000  0 ==> 1
                                            19 (Occipital side)                                                                   1   0.200  1 ==> 0
                                            27 (Median nasal horn)                                                                1   0.250  0 ==> 1
                                            36 (Occipital crest)                                                                  1   0.222  0 ==> 1
                                            39 (Squamosal: articular tubercle)                                                    1   0.200  0 ==> 1
                                            44 (Basioccipital: sagittal crest on the basilar process)                             1   0.250  1 --> 0
                                            70 (Cheek teeth: roots)                                                               1   0.286  1 ==> 0
                                            76 (i1)                                                                               1   0.200  0 --> 1
                                            85 (P2-4: crochet)                                                                    1   0.154  1 --> 2
                                            94 (P2: protocone and hypocone)                                                       1   0.375  2 ==> 1
                                            95 (P2: metaloph)                                                                     1   0.400  0 ==> 1
                                            107 (P4: antecrochet)                                                                 2   0.176  1 ==> 3
                                            109 (Upper molars: labial cingulum)                                                   1   0.188  2 ==> 3
                                            125 (M1: metaloph)                                                                    1   0.143  1 --> 0
                                            129 (M2: metaloph)                                                                    1   0.143  1 ==> 0
                                            130 (M2: mesostyle)                                                                   1   0.333  0 ==> 1
                                            149 (Lower premolars: labial cingulum)                                                1   0.200  0 --> 1
                                            156 (p2: posterior valley)                                                            2   1.000  0 --> 2
                                            162 (m2-3: lingual groove of the entoconid)                                           1   1.000  0 --> 1
                                            179 (d2: paralophid)                                                                  1   0.333  1 --> 0
                                            180 (d2: posterior valley)                                                            2   0.600  1 --> 3
                                            182 (d3: lingual groove on the entoconid)                                             2   1.000  0 --> 2
                                            204 (Radius: posterior expansion of the scaphoid-facet)                               1   0.333  0 --> 1
                                            214 (Pyramidal: distal facet for semilunate)                                          1   0.200  1 --> 0
                                            218 (Magnum: indentation on the medial side)                                          1   0.333  1 --> 0
                                            223 (Unciform: posterior expansion of the pyramidal-facet)                            1   0.250  1 --> 0
                                            226 (McII: posterior McIII-facet)                                                     1   0.222  0 --> 1
                                            230 (McIV: proximal facet, outline)                                                   1   0.400  1 --> 0
                                            234 (Femur: trochanter major)                                                         1   0.250  0 --> 1
                                            254 (Astragalus: orientation of the fibula-facet)                                     1   0.200  1 --> 0
                                            260 (Astragalus: expansion of the calcaneus-facet 1)                                  1   0.500  0 --> 1
                                            261 (Astragalus: expansion of the calcaneus-facet 1)                                  1   0.143  1 --> 2
                                            264 (Calcaneus: fibula-facet)                                                         1   0.200  2 --> 3
                                            272 (MtIII: posterior MtII-facet)                                                     1   0.333  0 --> 1
node_54 --> Prosantorhinus douvillei        17 (Squamosal: area between temporal and nuchal crests)                               1   0.167  1 --> 0
                                            50 (Basioccipital: median ridge on the condyle)                                       1   0.500  0 ==> 1
                                            83 (Upper premolars: labial cingulum)                                                 2   0.150  1 ==> 3
                                            84 (P2-4: crochet)                                                                    1   0.222  2 ==> 1
                                            97 (P2: protocone/hypocone)                                                           1   0.125  0 ==> 1
                                            114 (Upper molars: lingual cingulum)                                                  2   0.231  0 ==> 2
node_54 --> Prosantorhinus yei              41 (Squamosal:  foramen postglenoideum)                                               1   1.000  0 ==> 1
                                            65 (Cheek teeth: cement)                                                              1   0.167  0 ==> 1
                                            67 (Cheek teeth: aspect of the enamel)                                                1   0.222  1 ==> 0
                                            68 (Cheek teeth: crown)                                                               1   0.250  0 ==> 1
                                            86 (P2-4: metaloph constriction)                                                      1   0.200  0 ==> 1
                                            88 (P2-4: lingual cingulum)                                                           1   0.500  0 ==> 1
                                            99 (P2: protoloph)                                                                    1   0.143  1 ==> 0
                                            101 (P3-4: constriction of the protocone)                                             2   0.167  0 ==> 2
                                            102 (P3-4: protocone and hypocone)                                                    1   0.273  2 ==> 1
                                            105 (P3: crista)                                                                      3   0.150  0 ==> 3
                                            110 (Upper molars: antecrochet)                                                       1   0.429  2 ==> 3
                                            119 (M1-2: metacone fold)                                                             1   0.200  0 ==> 1
                                            135 (M3: constriction of the protocone)                                               2   0.200  0 ==> 2
node_66 --> node_65                         17 (Squamosal: area between temporal and nuchal crests)                               1   0.167  1 --> 0
                                            26 (Nasal bones)                                                                      1   0.200  0 --> 1
                                            50 (Basioccipital: median ridge on the condyle)                                       1   0.500  0 --> 1
                                            65 (Cheek teeth: cement)                                                              1   0.167  0 --> 1
                                            67 (Cheek teeth: aspect of the enamel)                                                1   0.222  1 ==> 0
                                            69 (Cheek teeth: crown)                                                               1   0.500  0 --> 1
                                            80 (i2: orientation)                                                                  1   0.333  0 ==> 1
                                            85 (P2-4: crochet)                                                                    1   0.154  1 ==> 0
                                            91 (P1 (in adults))                                                                   1   0.286  0 ==> 1
                                            97 (P2: protocone/hypocone)                                                           1   0.125  0 --> 1
                                            99 (P2: protoloph)                                                                    1   0.143  1 ==> 0
                                            101 (P3-4: constriction of the protocone)                                             2   0.167  0 ==> 2
                                            112 (Upper molars: crista)                                                            1   0.200  0 ==> 1
                                            119 (M1-2: metacone fold)                                                             1   0.200  0 ==> 1
                                            135 (M3: constriction of the protocone)                                               2   0.200  0 ==> 2
                                            144 (Lower cheek teeth: metaconid)                                                    1   0.200  1 --> 0
                                            176 (d2-3: vertical external rugosities)                                              1   0.333  0 --> 1
                                            178 (d2: anterior groove on the ectolophid)                                           1   0.500  0 ==> 1
                                            216 (Trapezoid: proximal border in anterior view)                                     1   0.333  0 --> 1
                                            223 (Unciform: posterior expansion of the pyramidal-facet)                            2   0.250  1 ==> 3
                                            228 (McII: trapezium-facet)                                                           1   0.286  1 --> 2
                                            231 (McV)                                                                             1   0.500  1 --> 0
                                            245 (Tibia-fibula)                                                                    1   0.250  0 --> 1
                                            264 (Calcaneus: fibula-facet)                                                         1   0.200  1 --> 0
node_65 --> node_62                         18 (External auditory pseudo-meatus)                                                  1   0.250  1 ==> 2
                                            22 (Pterygoid: posterior margin)                                                      1   0.167  1 ==> 0
                                            54 (Symphysis)                                                                        1   0.250  1 --> 0
                                            68 (Cheek teeth: crown)                                                               1   0.250  0 --> 1
                                            70 (Cheek teeth: roots)                                                               1   0.286  1 ==> 0
                                            76 (i1)                                                                               1   0.200  0 ==> 1
                                            89 (P2-4: postfossette)                                                               2   0.286  0 ==> 2
                                            91 (P1 (in adults))                                                                   1   0.286  1 ==> 2
                                            100 (P3-4: medifossette)                                                              1   0.200  1 ==> 2
                                            102 (P3-4: protocone and hypocone)                                                    1   0.273  2 --> 1
                                            105 (P3: crista)                                                                      1   0.150  1 ==> 2
                                            107 (P4: antecrochet)                                                                 1   0.176  1 --> 0
                                            109 (Upper molars: labial cingulum)                                                   1   0.188  2 --> 1
                                            110 (Upper molars: antecrochet)                                                       1   0.429  2 ==> 3
                                            112 (Upper molars: crista)                                                            1   0.200  1 --> 2
                                            121 (M1-2: metaloph)                                                                  1   0.167  0 ==> 1
                                            123 (M1-2: cristella)                                                                 1   0.286  0 ==> 1
                                            124 (M1-2: posterior cingulum)                                                        1   0.167  0 ==> 1
                                            138 (M3: posterior groove on the ectometaloph)                                        1   0.167  1 --> 0
                                            139 (p2-3: vertical external rugosity)                                                1   0.333  0 ==> 1
                                            142 (Lower cheek teeth: trigonid)                                                     1   0.167  1 --> 0
                                            152 (d1)                                                                              2   0.286  2 --> 0
                                            165 (D2: mesostyle)                                                                   1   0.250  0 --> 1
                                            172 (Lower milk teeth: constriction of the metaconid)                                 1   0.333  0 --> 1
                                            174 (Lower milk teeth: protoconid fold)                                               1   0.250  0 --> 1
                                            181 (d3: paralophid)                                                                  1   0.333  0 --> 1
                                            197 (Radius: anterior border of the proximal articulation)                            1   0.500  0 ==> 1
                                            199 (Radius: proximal ulna-facets)                                                    1   0.214  1 --> 0
                                            224 (McII: magnum-facet)                                                              1   0.500  1 --> 0
                                            246 (Tibia: posterior apophysis)                                                      1   0.500  0 --> 1
                                            247 (Tibia: posterior apophysis)                                                      1   0.333  0 --> 1
                                            248 (Fibula: proximal articulation)                                                   1   0.500  0 --> 1
                                            250 (Fibula: latero-distal gutter (tendon m. peronaeus))                              1   0.333  0 --> 1
                                            251 (Fibula: position of the latero-distal gutter)                                    1   0.333  1 --> 0
                                            261 (Astragalus: expansion of the calcaneus-facet 1)                                  1   0.143  1 --> 2
node_62 --> node_58                         6 (Nasal/lachrymal: contact)                                                          1   0.250  1 --> 0
                                            15 (Skull: dorsal profile)                                                            1   0.167  1 ==> 0
                                            23 (Skull)                                                                            1   0.333  1 ==> 0
                                            26 (Nasal bones)                                                                      1   0.200  1 ==> 2
                                            38 (Vomer)                                                                            1   0.250  0 --> 1
                                            49 (Occipital: foramen magnum)                                                        1   0.200  1 ==> 0
                                            56 (Foramen mentale)                                                                  1   0.143  1 --> 0
                                            60 (Ramus)                                                                            1   0.333  0 --> 1
                                            61 (Ramus: processus coronoideus)                                                     1   0.333  0 --> 1
                                            68 (Cheek teeth: crown)                                                               1   0.250  1 --> 0
                                            94 (P2: protocone and hypocone)                                                       1   0.375  2 ==> 1
                                            105 (P3: crista)                                                                      1   0.150  2 ==> 3
                                            112 (Upper molars: crista)                                                            1   0.200  2 --> 1
                                            125 (M1: metaloph)                                                                    1   0.143  1 ==> 0
                                            129 (M2: metaloph)                                                                    1   0.143  1 ==> 0
                                            151 (d1/p1 (in adults))                                                               1   0.200  1 --> 0
                                            193 (Humerus: fossa olecrani)                                                         1   0.333  1 --> 0
                                            212 (Semilunate: distal border of the anterior side)                                  1   0.167  0 --> 1
                                            256 (Astragalus: collum tali)                                                         1   0.250  0 --> 1
                                            274 (MtIII: distal widening of the diaphysis (in adults))                             1   0.250  0 --> 1
node_58 --> node_57                         19 (Occipital side)                                                                   1   0.200  1 --> 0
                                            20 (Occipital: nuchal tubercle)                                                       1   0.250  1 --> 2
                                            65 (Cheek teeth: cement)                                                              1   0.167  1 --> 0
                                            72 (I1: shape of the crown (cross section))                                           1   0.500  1 ==> 0
                                            80 (i2: orientation)                                                                  1   0.333  1 --> 0
                                            83 (Upper premolars: labial cingulum)                                                 2   0.150  2 ==> 0
                                            101 (P3-4: constriction of the protocone)                                             1   0.167  2 --> 1
                                            109 (Upper molars: labial cingulum)                                                   1   0.188  1 ==> 0
                                            150 (Lower premolars: labial cingulum)                                                1   0.167  1 --> 0
                                            160 (Lower molars: labial cingulum)                                                   1   0.167  1 --> 0
node_57 --> node_56                         9 (Frontal: processus postorbitalis)                                                  1   1.000  0 --> 1
                                            97 (P2: protocone/hypocone)                                                           1   0.125  1 ==> 0
                                            100 (P3-4: medifossette)                                                              2   0.200  2 ==> 0
                                            102 (P3-4: protocone and hypocone)                                                    1   0.273  1 ==> 2
                                            112 (Upper molars: crista)                                                            1   0.200  1 ==> 0
                                            123 (M1-2: cristella)                                                                 1   0.286  1 ==> 0
                                            150 (Lower premolars: labial cingulum)                                                1   0.167  0 --> 1
                                            160 (Lower molars: labial cingulum)                                                   1   0.167  0 --> 1
node_56 --> Plesiaceratherium fahlbuschi    94 (P2: protocone and hypocone)                                                       1   0.375  1 ==> 2
node_56 --> Plesiaceratherium lumiarense    107 (P4: antecrochet)                                                                 2   0.176  0 ==> 2
                                            114 (Upper molars: lingual cingulum)                                                  2   0.231  0 ==> 2
node_57 --> Plesiaceratherium gracile       61 (Ramus: processus coronoideus)                                                     1   0.333  1 --> 0
                                            80 (i2: orientation)                                                                  1   0.333  0 --> 1
node_57 --> Plesiaceratherium platyodon     19 (Occipital side)                                                                   1   0.200  0 --> 1
                                            35 (Frontal-parietal)                                                                 1   0.222  0 ==> 1
                                            56 (Foramen mentale)                                                                  1   0.143  0 --> 1
                                            60 (Ramus)                                                                            1   0.333  1 --> 0
                                            100 (P3-4: medifossette)                                                              1   0.200  2 ==> 3
                                            101 (P3-4: constriction of the protocone)                                             1   0.167  1 --> 2
                                            140 (Lower cheek teeth: external groove)                                              1   0.250  0 ==> 1
node_58 --> Plesiaceratherium tongxinense   20 (Occipital: nuchal tubercle)                                                       1   0.250  1 ==> 0
                                            22 (Pterygoid: posterior margin)                                                      1   0.167  0 ==> 1
                                            35 (Frontal-parietal)                                                                 1   0.222  0 ==> 1
                                            39 (Squamosal: articular tubercle)                                                    1   0.200  0 ==> 1
                                            42 (Squamosal: processus postglenoidalis (articulation, in cross section))            1   0.333  1 ==> 2
                                            44 (Basioccipital: sagittal crest on the basilar process)                             1   0.250  1 ==> 0
                                            46 (Squamosal-occipital: processus posttympanicus and processus paraoccipitalis)      1   0.200  1 ==> 0
                                            59 (Corpus mandibulae: base)                                                          1   0.333  0 ==> 1
                                            60 (Ramus)                                                                            1   0.333  1 ==> 2
                                            62 (Foramen mandibulare)                                                              1   0.200  0 ==> 1
                                            63 (Compared length of P-p/M-m)                                                       1   0.222  0 ==> 1
                                            86 (P2-4: metaloph constriction)                                                      1   0.200  0 ==> 1
                                            90 (P2-3: antecrochet)                                                                2   0.375  0 ==> 2
                                            100 (P3-4: medifossette)                                                              1   0.200  2 ==> 3
                                            107 (P4: antecrochet)                                                                 2   0.176  0 ==> 2
                                            109 (Upper molars: labial cingulum)                                                   1   0.188  1 ==> 2
                                            112 (Upper molars: crista)                                                            1   0.200  1 ==> 0
                                            116 (M1-2: constriction of the protocone)                                             1   0.200  0 ==> 1
                                            123 (M1-2: cristella)                                                                 1   0.286  1 ==> 0
                                            134 (M3: shape)                                                                       1   0.333  1 ==> 0
                                            138 (M3: posterior groove on the ectometaloph)                                        1   0.167  0 --> 1
node_62 --> node_61                         35 (Frontal-parietal)                                                                 1   0.222  0 ==> 1
                                            40 (Squamosal: transversal profile of the articular tubercle)                         1   0.200  0 ==> 1
                                            54 (Symphysis)                                                                        1   0.250  0 --> 1
                                            71 (I1)                                                                               1   0.333  0 ==> 1
                                            114 (Upper molars: lingual cingulum)                                                  1   0.231  0 ==> 1
                                            116 (M1-2: constriction of the protocone)                                             1   0.200  0 ==> 1
                                            123 (M1-2: cristella)                                                                 1   0.286  1 ==> 2
                                            141 (Lower cheek teeth: external groove)                                              1   0.500  0 --> 1
                                            157 (Lower molars: lingual cingulum)                                                  2   0.200  0 --> 2
                                            192 (Humerus: trochiter)                                                              1   0.500  0 --> 1
                                            279 (Limbs)                                                                           1   0.500  0 --> 1
node_61 --> node_60                         10 (Maxilla: base of the processus zygomaticus maxillari)                             1   0.125  0 ==> 1
                                            36 (Occipital crest)                                                                  1   0.222  0 --> 1
                                            90 (P2-3: antecrochet)                                                                3   0.375  0 ==> 3
                                            100 (P3-4: medifossette)                                                              1   0.200  2 ==> 3
                                            101 (P3-4: constriction of the protocone)                                             1   0.167  2 ==> 3
                                            105 (P3: crista)                                                                      1   0.150  2 ==> 3
                                            107 (P4: antecrochet)                                                                 3   0.176  0 ==> 3
                                            114 (Upper molars: lingual cingulum)                                                  1   0.231  1 ==> 2
node_60 --> node_59                         6 (Nasal/lachrymal: contact)                                                          1   0.250  1 ==> 0
                                            26 (Nasal bones)                                                                      1   0.200  1 --> 0
                                            54 (Symphysis)                                                                        1   0.250  1 ==> 2
                                            102 (P3-4: protocone and hypocone)                                                    1   0.273  1 --> 2
                                            106 (P3: pseudometaloph)                                                              1   0.333  0 ==> 1
                                            118 (M1-2: paracone fold)                                                             1   0.100  0 ==> 1
                                            147 (Lower premolars: lingual cingulum)                                               3   0.167  0 ==> 3
                                            149 (Lower premolars: labial cingulum)                                                1   0.200  0 ==> 1
                                            159 (Lower molars: labial cingulum)                                                   3   0.214  0 ==> 3
node_59 --> Chilotherium anderssoni         12 (Zygomatic arch: processus postorbitalis)                                          1   0.167  1 ==> 0
                                            18 (External auditory pseudo-meatus)                                                  1   0.250  2 ==> 1
                                            35 (Frontal-parietal)                                                                 1   0.222  1 ==> 2
                                            190 (Scapula)                                                                         1   0.500  1 ==> 0
                                            252 (Astragalus: TD/H)                                                                1   0.400  1 ==> 2
                                            260 (Astragalus: expansion of the calcaneus-facet 1)                                  1   0.500  0 ==> 1
                                            261 (Astragalus: expansion of the calcaneus-facet 1)                                  2   0.143  2 --> 0
                                            275 (MtIII: cuboid-facet)                                                             1   0.167  0 ==> 1
node_59 --> Chilotherium wimani             36 (Occipital crest)                                                                  1   0.222  1 --> 0
                                            59 (Corpus mandibulae: base)                                                          1   0.333  0 ==> 1
                                            123 (M1-2: cristella)                                                                 1   0.286  2 ==> 1
                                            126 (M1: antecrochet-hypocone)                                                        1   0.286  0 ==> 1
                                            170 (di1)                                                                             1   0.333  0 ==> 1
                                            200 (Radius: insertion of the m. biceps brachii)                                      1   0.333  0 ==> 1
                                            263 (Astragalus: calcaneus-facets 2 and 3)                                            1   0.188  0 --> 1
                                            280 (Metapodials: intermediate reliefs)                                               1   0.500  0 ==> 1
node_60 --> Shansirhinus ringstroemi        27 (Median nasal horn)                                                                1   0.250  0 ==> 1
                                            85 (P2-4: crochet)                                                                    2   0.154  0 ==> 2
                                            112 (Upper molars: crista)                                                            1   0.200  2 ==> 3
                                            113 (Upper molars: medifossette)                                                      2   0.400  0 ==> 2
                                            151 (d1/p1 (in adults))                                                               1   0.200  1 ==> 2
                                            161 (Lower molars: hypolophid)                                                        1   0.500  1 ==> 0
node_61 --> Acerorhinus yuanmouensis        2 (Maxilla: foramen infraorbitalis)                                                   1   0.250  0 ==> 1
                                            43 (Basioccipital: foramen nervi hypoglossi)                                          1   0.500  0 ==> 1
                                            83 (Upper premolars: labial cingulum)                                                 1   0.150  2 ==> 1
                                            100 (P3-4: medifossette)                                                              2   0.200  2 ==> 0
node_62 --> Acerorhinus zernowi             26 (Nasal bones)                                                                      1   0.200  1 --> 0
                                            34 (Zygomatic/frontal widths)                                                         1   0.200  1 ==> 0
                                            102 (P3-4: protocone and hypocone)                                                    1   0.273  1 --> 2
                                            109 (Upper molars: labial cingulum)                                                   1   0.188  1 ==> 0
                                            113 (Upper molars: medifossette)                                                      2   0.400  0 ==> 2
                                            151 (d1/p1 (in adults))                                                               2   0.200  1 ==> 3
                                            170 (di1)                                                                             1   0.333  0 ==> 1
node_65 --> node_64                         11 (Zygomatic arch)                                                                   1   0.250  1 ==> 0
                                            12 (Zygomatic arch: processus postorbitalis)                                          1   0.167  1 --> 0
                                            15 (Skull: dorsal profile)                                                            1   0.167  1 --> 0
                                            16 (Sphenoid: foramina sphenorbitale & rotundum)                                      1   0.500  1 --> 0
                                            37 (Maxilla: processus zygomaticus maxillari)                                         1   0.250  0 ==> 1
                                            39 (Squamosal: articular tubercle)                                                    1   0.200  0 ==> 1
                                            47 (Squamosal: processus posttympanicus)                                              1   0.286  0 ==> 1
                                            57 (Corpus mandibulae: lingual groove)                                                1   0.200  1 --> 0
                                            62 (Foramen mandibulare)                                                              1   0.200  0 ==> 1
                                            86 (P2-4: metaloph constriction)                                                      1   0.200  0 ==> 1
                                            114 (Upper molars: lingual cingulum)                                                  1   0.231  0 ==> 1
                                            118 (M1-2: paracone fold)                                                             1   0.100  0 --> 1
                                            147 (Lower premolars: lingual cingulum)                                               2   0.167  0 ==> 2
                                            157 (Lower molars: lingual cingulum)                                                  1   0.200  0 ==> 1
                                            159 (Lower molars: labial cingulum)                                                   1   0.214  0 --> 1
                                            190 (Scapula)                                                                         1   0.500  1 --> 0
                                            204 (Radius: posterior expansion of the scaphoid-facet)                               1   0.333  0 --> 1
                                            222 (Unciform: pyramidal- and McV-facets)                                             2   0.400  0 ==> 2
                                            226 (McII: posterior McIII-facet)                                                     2   0.222  0 ==> 2
                                            244 (Tibia: medio-distal gutter)                                                      1   0.250  0 --> 1
                                            258 (Astragalus: caudal border of the trochlea, in proximal view)                     1   0.250  0 ==> 1
node_64 --> Aceratherium incisivum          3 (Nasal notch)                                                                       1   0.200  1 ==> 0
                                            10 (Maxilla: base of the processus zygomaticus maxillari)                             1   0.125  0 ==> 1
                                            18 (External auditory pseudo-meatus)                                                  1   0.250  1 ==> 0
                                            42 (Squamosal: processus postglenoidalis (articulation, in cross section))            1   0.333  1 ==> 2
                                            84 (P2-4: crochet)                                                                    1   0.222  2 ==> 1
                                            97 (P2: protocone/hypocone)                                                           1   0.125  1 --> 0
                                            113 (Upper molars: medifossette)                                                      1   0.400  0 ==> 1
                                            140 (Lower cheek teeth: external groove)                                              1   0.250  0 ==> 1
                                            159 (Lower molars: labial cingulum)                                                   1   0.214  1 ==> 2
                                            214 (Pyramidal: distal facet for semilunate)                                          1   0.200  1 ==> 0
                                            223 (Unciform: posterior expansion of the pyramidal-facet)                            1   0.250  3 --> 2
                                            249 (Fibula: distal end)                                                              1   0.500  1 ==> 0
                                            259 (Astragalus: orientation trochlea/distal articulation)                            1   0.333  1 ==> 0
                                            263 (Astragalus: calcaneus-facets 2 and 3)                                            1   0.188  0 --> 1
                                            268 (Navicular: cross section in proximal view)                                       1   0.333  0 ==> 1
                                            271 (MtIII: proximal border of the anterior side, anterior view)                      1   0.250  1 ==> 0
node_64 --> node_63                         19 (Occipital side)                                                                   1   0.200  1 --> 0
                                            26 (Nasal bones)                                                                      1   0.200  1 --> 0
                                            36 (Occipital crest)                                                                  1   0.222  0 --> 1
                                            44 (Basioccipital: sagittal crest on the basilar process)                             1   0.250  1 --> 0
                                            101 (P3-4: constriction of the protocone)                                             1   0.167  2 --> 1
                                            107 (P4: antecrochet)                                                                 1   0.176  1 ==> 2
                                            122 (M1-2: posterior part of the ectoloph)                                            1   0.250  1 ==> 0
                                            157 (Lower molars: lingual cingulum)                                                  1   0.200  1 ==> 2
                                            200 (Radius: insertion of the m. biceps brachii)                                      1   0.333  0 --> 1
                                            201 (Radius/ulna)                                                                     1   0.250  1 --> 0
                                            205 (Ulna: angle between diaphysis and olecranon)                                     1   0.333  1 --> 0
                                            206 (Ulna: anterior tubercle on the distal end)                                       1   0.500  1 --> 0
                                            210 (Scaphoid: comparison between anterior and posterior heights)                     1   0.200  1 --> 0
                                            216 (Trapezoid: proximal border in anterior view)                                     1   0.333  1 --> 0
                                            220 (Magnum: posterior tuberosity)                                                    1   0.333  1 --> 0
                                            228 (McII: trapezium-facet)                                                           2   0.286  2 --> 0
                                            234 (Femur: trochanter major)                                                         1   0.250  0 --> 1
                                            243 (Tibia: medio-distal gutter (tendon m. tibialis posterior))                       1   0.333  0 --> 1
                                            245 (Tibia-fibula)                                                                    1   0.250  1 --> 0
                                            254 (Astragalus: orientation of the fibula-facet)                                     1   0.200  1 --> 0
                                            261 (Astragalus: expansion of the calcaneus-facet 1)                                  1   0.143  1 --> 0
                                            264 (Calcaneus: fibula-facet)                                                         3   0.200  0 --> 3
                                            265 (Calcaneus: tibia-facet)                                                          2   0.286  0 --> 2
                                            275 (MtIII: cuboid-facet)                                                             1   0.167  0 --> 1
node_63 --> Alicornops simorrense           59 (Corpus mandibulae: base)                                                          1   0.333  0 ==> 1
                                            67 (Cheek teeth: aspect of the enamel)                                                1   0.222  0 ==> 1
                                            76 (i1)                                                                               1   0.200  0 ==> 1
                                            91 (P1 (in adults))                                                                   1   0.286  1 ==> 0
                                            101 (P3-4: constriction of the protocone)                                             1   0.167  1 ==> 0
                                            110 (Upper molars: antecrochet)                                                       1   0.429  2 ==> 3
                                            114 (Upper molars: lingual cingulum)                                                  1   0.231  1 ==> 2
                                            118 (M1-2: paracone fold)                                                             1   0.100  1 --> 0
                                            129 (M2: metaloph)                                                                    1   0.143  1 ==> 0
                                            142 (Lower cheek teeth: trigonid)                                                     1   0.167  1 --> 0
                                            143 (Lower cheek teeth: trigonid)                                                     1   0.250  0 ==> 1
                                            150 (Lower premolars: labial cingulum)                                                1   0.167  1 ==> 0
                                            151 (d1/p1 (in adults))                                                               1   0.200  1 ==> 2
                                            157 (Lower molars: lingual cingulum)                                                  1   0.200  2 ==> 3
                                            165 (D2: mesostyle)                                                                   1   0.250  0 ==> 1
                                            176 (d2-3: vertical external rugosities)                                              1   0.333  1 --> 0
node_63 --> Hoploaceratherium tetradactylum 2 (Maxilla: foramen infraorbitalis)                                                   1   0.250  0 ==> 1
                                            15 (Skull: dorsal profile)                                                            1   0.167  0 --> 1
                                            53 (Symphysis (orientation))                                                          1   0.286  1 ==> 2
                                            55 (Symphysis: posterior margin)                                                      1   0.333  1 ==> 0
                                            65 (Cheek teeth: cement)                                                              1   0.167  1 --> 0
                                            71 (I1)                                                                               1   0.333  0 ==> 1
                                            83 (Upper premolars: labial cingulum)                                                 1   0.150  2 ==> 1
                                            85 (P2-4: crochet)                                                                    1   0.154  0 ==> 1
                                            105 (P3: crista)                                                                      1   0.150  1 ==> 2
                                            139 (p2-3: vertical external rugosity)                                                1   0.333  0 ==> 1
                                            151 (d1/p1 (in adults))                                                               1   0.200  1 ==> 0
                                            159 (Lower molars: labial cingulum)                                                   1   0.214  1 --> 0
                                            166 (D3-4: mesostyle)                                                                 1   0.500  0 ==> 1
                                            179 (d2: paralophid)                                                                  1   0.333  1 ==> 0
node_67 --> Protaceratherium minutum        15 (Skull: dorsal profile)                                                            1   0.167  1 ==> 0
                                            20 (Occipital: nuchal tubercle)                                                       1   0.250  1 ==> 0
                                            59 (Corpus mandibulae: base)                                                          1   0.333  0 ==> 1
                                            85 (P2-4: crochet)                                                                    1   0.154  1 --> 2
                                            105 (P3: crista)                                                                      1   0.150  1 ==> 2
                                            107 (P4: antecrochet)                                                                 1   0.176  1 ==> 2
                                            121 (M1-2: metaloph)                                                                  1   0.167  0 ==> 1
                                            151 (d1/p1 (in adults))                                                               1   0.200  1 --> 0
                                            208 (Scaphoid: trapezium-facet)                                                       1   0.250  0 ==> 1
                                            219 (Magnum: indentation on the medial side)                                          1   0.667  0 ==> 1
                                            230 (McIV: proximal facet, outline)                                                   1   0.400  1 ==> 0
                                            234 (Femur: trochanter major)                                                         1   0.250  0 ==> 1
                                            256 (Astragalus: collum tali)                                                         1   0.250  0 ==> 1
                                            271 (MtIII: proximal border of the anterior side, anterior view)                      1   0.250  1 ==> 2
                                            278 (Phalanx I for MtIII: symmetrical insertions)                                     1   0.500  0 ==> 1
node_70 --> node_69                         54 (Symphysis)                                                                        1   0.250  0 ==> 1
                                            102 (P3-4: protocone and hypocone)                                                    1   0.273  2 ==> 1
                                            118 (M1-2: paracone fold)                                                             1   0.100  0 ==> 1
                                            119 (M1-2: metacone fold)                                                             1   0.200  0 --> 1
                                            125 (M1: metaloph)                                                                    1   0.143  0 ==> 1
                                            135 (M3: constriction of the protocone)                                               1   0.200  0 ==> 1
                                            139 (p2-3: vertical external rugosity)                                                1   0.333  0 --> 1
                                            142 (Lower cheek teeth: trigonid)                                                     1   0.167  0 ==> 1
                                            150 (Lower premolars: labial cingulum)                                                1   0.167  0 --> 1
                                            157 (Lower molars: lingual cingulum)                                                  1   0.200  0 --> 1
                                            159 (Lower molars: labial cingulum)                                                   1   0.214  1 ==> 2
                                            174 (Lower milk teeth: protoconid fold)                                               1   0.250  0 --> 1
                                            226 (McII: posterior McIII-facet)                                                     2   0.222  0 --> 2
                                            242 (Tibia: antero-distal groove)                                                     1   0.250  0 --> 1
                                            244 (Tibia: medio-distal gutter)                                                      1   0.250  0 --> 1
                                            245 (Tibia-fibula)                                                                    1   0.250  0 --> 1
                                            258 (Astragalus: caudal border of the trochlea, in proximal view)                     1   0.250  0 --> 1
                                            261 (Astragalus: expansion of the calcaneus-facet 1)                                  2   0.143  0 --> 2
                                            264 (Calcaneus: fibula-facet)                                                         2   0.200  1 --> 3
                                            272 (MtIII: posterior MtII-facet)                                                     1   0.333  0 --> 1
node_69 --> Mesaceratherium gaimersheimense 53 (Symphysis (orientation))                                                          1   0.286  1 --> 0
                                            83 (Upper premolars: labial cingulum)                                                 1   0.150  3 --> 2
                                            95 (P2: metaloph)                                                                     1   0.400  0 ==> 1
                                            111 (Upper molars: crochet)                                                           2   0.250  3 ==> 1
                                            151 (d1/p1 (in adults))                                                               1   0.200  1 --> 0
node_69 --> Mesaceratherium welcommi        56 (Foramen mentale)                                                                  1   0.143  0 --> 1
                                            63 (Compared length of P-p/M-m)                                                       1   0.222  0 ==> 1
                                            65 (Cheek teeth: cement)                                                              1   0.167  0 ==> 1
                                            82 (c)                                                                                1   0.500  1 ==> 0
                                            97 (P2: protocone/hypocone)                                                           1   0.125  0 ==> 1
                                            99 (P2: protoloph)                                                                    1   0.143  1 ==> 0
                                            101 (P3-4: constriction of the protocone)                                             3   0.167  0 ==> 3
                                            116 (M1-2: constriction of the protocone)                                             1   0.200  0 ==> 1
                                            135 (M3: constriction of the protocone)                                               1   0.200  1 ==> 2
                                            145 (Lower cheek teeth: entoconid)                                                    1   0.333  0 ==> 1
                                            147 (Lower premolars: lingual cingulum)                                               2   0.167  1 ==> 3
                                            149 (Lower premolars: labial cingulum)                                                1   0.200  0 ==> 1
                                            157 (Lower molars: lingual cingulum)                                                  1   0.200  1 ==> 2
